# Supplementary material for: Phylogenetic analysis and a review of the history of the accidental phytoplankter, Phaeodactylum tricornutum Bohlin (Bacillariophyta)
Source: PLoS One. 2018 Jun 8;13(6):e0196744. doi: 10.1371/journal.pone.0196744 (PMC5993285; doi:10.1371/journal.pone.0196744)
Supplement: S2 File — (XLSX) [file pone.0196744.s003.xlsx]

## Sheet: Sheet1
Slide	Locality	NearCity	Other	Date	DO	pH	T	Conductivity	Salinity	O2Sat	Lat	Long	SampleZ (m)	VerbatimEcology	reef type	Gomphonemopsis Relative Abundance
24	Markaz Al Shoaibah		Al Qatan resort	2015-02-23	7	8.22	25.71	58.31	38.83	104.5	20.8412	39.4007	10	farmer fish turf	fringing	0.002
28	Markaz Al Shoaibah		Al Qatan resort	2015-02-23	7	8.22	25.71	58.31	38.83	104.5	20.8412	39.4007	10	fishing line	fringing	0.002
41	Rabigh			2015-02-24	6.6	8.21	27.09	59.11	39.5	103.5	22.8319	38.9113	10	sand on a rock wall	fringing	0.002
52	Duba			2015-02-25	6.28	8.25	23.54	59.51	39.9	100.3	27.3039	35.6398	12	coral rubble	columnar	0.002
48	Duba			2015-02-25	6.28	8.25	23.54	59.51	39.9	100.3	27.3039	35.6398	16	sand	columnar	0.00207469
1	Bhadur	Jeddah		2015-02-22	6.6	8.1	24.85	57.82	38.6	99.5	21.7563	39.0525	< 1	stairs scrape	fringing	0.004
11	Bhadur	Jeddah		2015-02-22	6.6	8.1	24.85	57.82	38.6	99.5	21.7563	39.0525	12	coral rubble	fringing	0.004
22	Markaz Al Shoaibah		Al Qatan resort	2015-02-23	7	8.22	25.71	58.31	38.83	104.5	20.8412	39.4007	6	farmer fish turf	fringing	0.004
26	Markaz Al Shoaibah		Al Qatan resort	2015-02-23	7	8.22	25.71	58.31	38.83	104.5	20.8412	39.4007	10	coral rubble	fringing	0.004
29	Markaz Al Shoaibah		Al Qatan resort	2015-02-23	7	8.22	25.71	58.31	38.83	104.5	20.8412	39.4007	6	sand	fringing	0.004
1R	Bhadur	Jeddah		2015-02-22	6.6	8.1	24.85	57.82	38.6	99.5	21.7563	39.0525	< 1	stairs scrape	fringing	0.004
38	Rabigh			2015-02-24	6.6	8.21	27.09	59.11	39.5	103.5	22.8319	38.9113	15	rock scrape	columnar	0.00442478
7	Bhadur	Jeddah		2015-02-22	6.6	8.1	24.85	57.82	38.6	99.5	21.7563	39.0525	<1	sand from shallow water	fringing	0.006
40	Rabigh			2015-02-24	6.6	8.21	27.09	59.11	39.5	103.5	22.8319	38.9113	15	microbial mat, sand	columnar	0.006
49	Duba			2015-02-25	6.28	8.25	23.54	59.51	39.9	100.3	27.3039	35.6398	13	sand, brown	columnar	0.0070922
37	Rabigh			2015-02-24	6.6	8.21	27.09	59.11	39.5	103.5	22.8319	38.9113	20	sand, dark gold	columnar	0.008
25	Markaz Al Shoaibah		Al Qatan resort	2015-02-23	7	8.22	25.71	58.31	38.83	104.5	20.8412	39.4007	10	sand	fringing	0.00804829
39	Rabigh			2015-02-24	6.6	8.21	27.09	59.11	39.5	103.5	22.8319	38.9113	15	sand, rubble	columnar	0.014
2	Bhadur	Jeddah		2015-02-22	6.6	8.1	24.85	57.82	38.6	99.5	21.7563	39.0525	subsurface, over 12	plankton net	fringing	0.016
30	Markaz Al Shoaibah		Al Qatan resort	2015-02-23	7	8.22	25.71	58.31	38.83	104.5	20.8412	39.4007	subsurface, over 6	plankton net	fringing	0.016
12	Bhadur	Jeddah		2015-02-22	6.6	8.1	24.85	57.82	38.6	99.5	21.7563	39.0525	12	sand	fringing	0.02
15	Bhadur	Jeddah		2015-02-22	6.6	8.1	24.85	57.82	38.6	99.5	21.7563	39.0525	4	turf	fringing	0.028
42	Rabigh			2015-02-24	6.6	8.21	27.09	59.11	39.5	103.5	22.8377	38.9017	0.5	sea grass from shore	fringing	0.028
