# Supplementary material for: Phylogenetic analysis and a review of the history of the accidental phytoplankter, Phaeodactylum tricornutum Bohlin (Bacillariophyta)
Source: PLoS One. 2018 Jun 8;13(6):e0196744. doi: 10.1371/journal.pone.0196744 (PMC5993285; doi:10.1371/journal.pone.0196744)
Supplement: S3 File — All trees are in Newick format. (TXT) [file pone.0196744.s004.txt]

NOTA BENE: trees are in Newick format, but the file contains ancillary information (a tree number which indicates which constraint topology each represents).

01 PGNitzschialesPlusAmphora-1 
Phaeodactylum plus Gomphonemopsis are constrained to monophyly with the group Nitzschiales plus Amphora-1 as identified in Fig. 5.

02 PGEunotia
Phaeodactylum plus Gomphonemopsis are constrained to monophyly with Eunotia and allies in the clade labelled Eunotia.

etc.

03 PGNaviculaPleurosigmaGyrosigma
04 PGDiploneis
05 PGAmphipleuraBerkeleyaceae
06 PGTetramphoraAmphora
07 PGMastogloia
08 PGMastogloiaPlusTetramphoraAmphora
09 PGCymbellalesSL
10 PGCymbellalesSS
11 PGCocconeisPlanothidiumAllies
12 PGNeidiumAllies
13 PGStauroneisFistusliferaAllies
14 PGCaloneisSellaphora
15 PGAmphora_NearHS
16 PGHalamphora
17 PGSurirellales
18 PGAmphora_NearHSHalamphoraSurirellales


1  (Asterionellopsis_glacialis_HK107,Asterionellopsis_socialis_HK181,Asterionellopsis_socialis_OR_HK319,Bleakeleya_notata_HK247,Perideraion_cf_elongatum_UTKSA0259,Perideraion_elongatum_HK411,Perideraion_montgomeryii_HK246,Koernerella_recticostata_HK242,Rhaphoneis_amphiceros_HK237,Rhaphoneis_amphiceros_HK373,Neodelphineis_sp_HK421,Delphineis_sp_HK133,Delphineis_surirella_NC_HK295,Talaroneis_posidoniae_WK59,Psammoneis_japonica_HK299,Psammoneis_obaidii_UTKSA0057,Psammoneis_sp_UTKSA0250,Psammogramma_s0391,Neofragilaria_nicobarica_s0371,Neofragilaria_cf_nicobarica_HK375,Plagiogramma_sp_WA_HK324,Plagiogramma_staurophorum_HK212,Dimeregramma_sp_HK377,Plagiogramma_sp_HK374,Dimeregramma_sp_TXwinged_HK288,Dimeregramma_sp_HK376,Dimeregramma_sp_HK359,Dimeregramma_BaffinBayTX_HK358,Rhabdonema_arcuatum_HK304,Rhabdonema_sp_Guam_HK369,Rhabdonema_adriatica_MX_HK370,Diatoma_tenue_HK078,Diatoma_elongatum_HK119,Asterionella_formosa_HK144,Tabellaria_flocculosa_HK065,Tetracyclus_sp_HK416,Hanicella_moenia_HK379,Microtabella_interrupta_HK458,Microtabella_interrupta_HK248,Grammatophora_undulata_HK367,Grammatophora_oceanica_HK147,Grammatophora_sp_UTKSA0132,Grammatophora_sp_HK459,Grammatophora_macilenta_HK368,Florella_pascuensis_HK175,Astrosyne_radiata_HK169,Lucanicum_concatenatum_HK378,Neosynedra_provincialis_HK457,Cyclophora_tabellariformis_HK306,Cyclophora_tabellariformis_HK460,Cyclophora_castracanei_HK395,Cyclophora_castracanei_HK243,Cyclophora_cf_minor_FL_HK461,Cyclophora_tenuis_CA_HK308,Cyclophora_tenuis_HI_HK307,Cyclophora_tenuis_GU_HK216,Thalassionema_BlueH20_HK361,Thalassionema_frauenfeldii_HK360,Thalassionema_frauenfeldii_HK372,Pteroncola_sp_UTKSA0078,Hyalosynedra_laevigata_HK362,Hyalosynedra_GU44AI3_HK363,Catacombas_gaillonii_s0045,Tabularia_cf_tabulata_HK109,Synedra_famelica_HK072,Ctenophora_pulchella_HK105,Synedra_ulna_HK075,Centronella_reicheltii_HK150,Grammonema_striatula_HK371,Synedropsis_cf_recta_HK110,Synedropsis_hyperborea_HK117,Licmophora_sp_UTKSA0050,Licmophora_BigLicmoC1_UTKSA0084,Licmophora_sp_UTKSA0191,Licmophora_normaniana_HK403,Licmophora_sp_KSA0085,Licmosphenia_peragallioides_HK364,Licmophora_aff_ehrenbergii_HK420,Licmophora_abbreviata_UTKSA0049,Licmophora_colosalis_HK366,Licmophora_colosalis_UTKSA0066,Licmophora_sp_UTKSA0010,Licmophora_remulus_HK302,Licmophora_sp_KSA0151,Licmophora_sp_UTKSA0029,Licmophora_flucticulata,Licmophora_paradoxa_HK106,Licmophora_sp_MX_HK365,Pseudostriatella_oceanica_s0384,Striatella_unipunctata_Guam_HK177,Striatella_unipunctata_FL_HK318,Fragilariforma_virescens_HK132,Plagiostriata_goreensis_s0388,Castoridens_striata_HK385,Castoridens_hyalina_HK444,Podocystis_spathulata_HK217,Podocystis_cf_americana_FL_HK454,Podocystis_sp_FL_HK453,Opephora_sp_HK296,Psammotaenia_lanceolata_HK316,Hendeyella_dimeregrammopsis_HK391,Hendeyella_lineata_HK325,Pseudostaurosira_construens_HK071,Serratifera_varisterna_HK315,Serratifera_varisterna_HK424,Opephora_guentergrassi_s0263,Nanofrustulum_cf_shiloi_HK056,Staurosirella_pinnata_HK116,(Gomphonemopsis_UTKSA0026x,Phaeodactylum_tricornutum_UTEX2089,Phaeodactylum_tricornutum_UTEX646,Phaeodactylum_tricornutum_UTEX640,Phaeodactylum_tricornutum_HK011,Amphora_sp_HK502,Amphora_vixvisibilis_SZCZCH967,Amphora_obtusa_v_crassa_6951_AMPH070,Amphora_sp_UTKSA0275,Craspedostauros_amphoroides_HK447,Craspedostauros_cf_neoconstrictans_HK448,Craspedostauros_alyoubii_UTKSA0083,Craspedostauros_paradoxa_HK441,Staurotropis_americana_HK442,Staurotropis_americana_HK443,Staurotropis_khiyamii_UTKSA0047,Staurotropis_seychellensis_HK172,Bacillaria_sp_UTKSA0009,cf_Bacillaria_sp_UTKSA0130,cf_Bacillaria_sp_UTKSA0129,Bacillaria_paxillifer_HK130,Bacillaria_sp_GU44BK1_HK475,Nitzschia_lorenziana_GB,Nitzschia_sp_UTKSA0106,Nitzschia_sp_UTKSA0173,Nitzschia_volvendirostrata_KSA0039,Nitzschia_martiana_HK405,Nitzschia_cf_spathulata_UTKSA0332,Nitzschia_sp_UTKSA0107,Nitzschia_cf_dissipata_KSA0035,Nitzschia_cf_spathulata_UTKSA0387,Achnanthes_sp_CanIsl_HK303,Achnanthes_sp_CA_HK309,Achnanthes_sp_UTKSA0263,Achnanthes_coarctata_HK079,Achnanthes_sp_Guam_HK311,Achnanthes_Azo42arched_X8XI16_2,Achnanthes_sp_CA_HK310,Hantzschia_amphioxys_v_major_GB,Nitzschia_cf_frigida_HK468,Nitzschia_sp_KSA0120,Nitzschia_draveillensis_GB,Nitzschia_filiformis_HK073,Nitzschia_sp_UTKSA0102,Nitzschia_longissima_GB,Nitzschia_sp_MX_HK472,Nitzschia_sp_UTKSA0182,Nitzschia_sp_CR_HK469,Nitzschia_sp_UTKSA0053,Tryblionella_apiculata_HK087,Tryblionella_gaoana_SZCZCH97,Cylindrotheca_sp_UTKSA0082,Cylindrotheca_sp_UTKSA0079,Cylindrotheca_closterium_HK180,Nitzschia_sp_UTKSA0171,Nitzschia_incospicua_GB,Denticula_kuetzingii_HK104,Nitzschia_acidoclinata_GB,Nitzschia_aurariae_SZCZCH966,Nitzschia_frustulum_GB,Nitzschia_sp_UTKSA0021,Nitzschia_cf_longissima_UTKSA0124,Nitzschia_cf_longissima_HK176,Nitzschia_sp_SZCZCH658,Psammodictyon_pustulum_UTKSA0298,Nitzschia_sp_UTKSA0280,Nitzschia_sp_UTKSA0151,Nitzschia_sp_UTKSA117,Psammodictyon_constrictum_HK440,Psammodictyon_constrictum_HK471,Nitzschia_dubiiformis_GB,Nitzschia_sp_CCMP1698,Nitzschia_sp_UTKSA0260,Nitzschia_traheaformis_SZCZCH970,Nitzschia_traheaformis_SZCZCH971,Nitzschia_sp_UTKSA0109,Nitzschia_sp_UTKSA0111,Nitzschia_sp_HIpeanut_HK470),cf_Amphora_manycp_UTKSA0087,cf_Amphora_UTKSA0115,Eunotia_curvata_HK086,Eunotia_pectinalis_HK153,Eunotia_sp_Guam_HK286,Eunotia_glacialis_HK069,Pleurosigma_stuxbergii_SZCZCH973,Pleurosigma_UTKSA0167,Pleurosigma_GU52X1_HK495,Pleurosigma_sp_UTKSA0019,Pleurosigma_sp_UTKSA0273,Pleurosigma_sp_UTKSA0264,Plagiotropis_sp_PR_HK508,Meuneira_membranacea_HK313,Rhoicosigma_UTKSA0194,Gyrosigma_acuminatum_HK085,Carinasigma_minuta_HK418,Donkinia_UTKSA0269,Haslea_ostrearia_NCC158_4,Haslea_ostrearia_NCC321,Cymatoneis_UTKSA0378,Hippodonta_capitata_GB,cf_Navicula_UTKSA0247,cf_Haslea_UTKSA0122,Navicula_perminuta_mbccc3,Navicula_zhengii_SZCZCH96,Navicula_sp_FL_HK497,Navicula_sp_ME_HK491,Seminavis_robusta_GU7X_HK493,cf_Navicula_UTKSA0239,Navicula_cryptocephala_HK090,Navicula_reinhardtii_GB,Trachyneis_sp_CR_HK439,Rhoiconeis_UTKSA0128,Rhoiconeis_GU7X7_HK419,Navicula_hippodontofallax_SZCZCH703,Navicula_sp_MX_HK486,Navicula_sp_UTKSA0162,Navicula_sp_KSA0112,Navicula_sp_GU7Y_HK490,Navicula_sp_MX_HK487,Navicula_tripunctata_GB,Navcula_cari_GB,Navicula_sp_UTKSA0131,Navicula_sp_FL_HK488,Navicula_sp_FL_HK489,Haslea_sp_KSA0102,Haslea_cf_howeana_GU7Y4_HK494,Haslea_sp_UTKSA0211,Haslea_cf_howeana_PR_HK496,Diploneis_sp_MX_HK435,Diploneis_1_PackChannelPlankton,Diploneis_cf_cheronensis_GU44AY6,Diploneis_sp_FLoval1cppenn5,Diploneis_UTKSA0145,Diploneis_UTKSA0221,Diploneis_UTKSA0150,Diploneis_sp_MX_HK436,Diploneis_cf_smithii_GU44AY6,Diploneis_UTKSA0238,Diploneis_UTKSA0232,Diploneis_subovalis_HK084,Diploneis_UTKSA0190,Diploneis_UTKSA0267,Biremis_sp_UTKSA0352,Biremis_sp_FL_HK438,Scoliopleura_peisonis_HK103,Neidium_productum_HK063,Neidium_affine_HK064,Neidium_bisulcatum_HK076,Berkeleya_rutilans_HK389,Berkeleya_rutilans_HK154,Berkeleya_hyalina_HK388,Amphipleura_pellucida_HK287,Climaconeis_riddleae_HK178,Climaconeis_undulatum_HK218,Climaconeis_sp_UTKSA0040,Tetramphora_chilensis_8531_Amph132,Amphora_lineolata_6824_AMPH035,Amphora_securicula_6904_AMPH046,Amphora_sulcata_7306_AMPH083,Mastogloia_cf_fimbriata_Guam_HK485,Mastogloia_cf_pumila_HK136,Mastogloia_UTKSA0313,Mastogloia_UTKSA0224,Mastogloia_sp_KSA0062,Mastogloia_sp_Guam_HK314,Lyrella_sp_UTKSA0279,cf_stauroneid_UTKSA0220,Rhoicosphenia_cf_abbreviata_EWT2016_isolate_80,Rhoicosphenia_abbreviata_strain_CH030,Adlafia_brockmannii_GB,Anomoeoneis_sphaerophora_FD160,Anomoeoneis_fogedii_FD399,Gomphonema_affine_HK098,Gomphonema_parvulum_HK081,Placoneis_elginensis_HK096,Geissleria_decussis_FD50,Encyonema_norvegica_FD342,Cymbella_proxima_22vi094A,Didymosphenia_geminata_CH058,Cymbella_aspera_FD272,Cymbopleura_naviculiformis_22vi092D,Lemnicola_hungarica_HK129,Cocconeis_cf_mascarenica_SZCZCH283,Cocconeis_stauroneiformis_s0230,Achnanthes_childanos,Achnanthidium_minutissimum_GB,Cocconeis_sp_FL_HK312,Cocconeis_placentula_HK077,Cocconeis_sp_SZCZP67,Cocconeis_cf_cupulifera_SZCZCH662,Cocconeis_sp_UTKSA0056,Planothidium_frequentissimum_PF1,Planothidium_lanceolatum_PL2,Planothidium_sp_SZCZCH26,cf_Navicula_UTKSA0152,cf_Navicula_UTKSA0158,Luticola_goeppertiana_GB,Craticula_cuspidata_HK061,Fistulifera_saprophila_TCC508,Fistulifera_pelliculosa_CCMP543,Sternimirus_shandongensis_SZCZCH968,Stauroneis_kriegeri_GB,Stauroneis_acuta_HK059,Stauroneis_gracilior_GB,Stauroneis_phoenicenteron_GB,Stauroneis_anceps_GB,Parlibellus_harffianus_SZCZCH75,Stauroneis_sp_UTKSA0410,Parlibellus_hamulifer_GU_HK409,Parlibellus_sp_HK428,Astartiella_sp_SZCZCH151,Astartiella_UTKSA0146,Schizostauron_UTKSA0141,Schizostauron_sp_SZCZP40,Schizostauron_sp_SZCZP32,Mayamaea_permitis_TCC540,Rossia_sp_E3333,Fallacia_sp_GU52X3_HK482,Fallacia_monoculata_HK082,cf_Diploneis_UTKSA0368,Fallacia_pygmaea_HK093,Sellaphora_laevissima_GB,Sellaphora_seminulum_GB,Sellaphora_minima_GB,Eolimna_minima_GB,Pinnularia_brebissonii_HK092,Pinnularia_termitina_HK088,Caloneis_cf_westii_SZCZCH1002,Caloneis_sp_FL_HK431,Caloneis_lewisii_HK060,Caloneis_sp_FL_HK430,Caloneis_UTKSA0235,Caloneis_GU52V2_HK479,Caloneis_sp_CR_HK429,Caloneis_GU7_HK477,Caloneis_sp_KSA0127,Caloneis_UTKSA0252,Amphora_commutata_8520_AMPH126,Amphora_sublaevis_8570_AMPH135,Amphora_aliformis_10105_AMPH177,Amphora_sp_UTKSA0172,Amphora_helenensis_SZCZCH704,Amphora_cf_helenensis_SZCZP12,Amphora_waldeniana_8348_AMPH011,Amphora_pediculus_L1030,Amphora_hyalina_8571_AMPH136,Halamphora_sp_SZCZCH101,Amphora_normanii_GB,Amphora_sp_UTKSA0195,Amphora_coffeiformis_HK089,Halamphora_catenulafalsa_SZCZCH452,Halamphora_oligotraphenta_9561_AMPH009,Halamphora_coloradiana_6020_AMPH025,Halamphora_veneta_6020_AMPH005,Amphora_subtropica_6924_AMPH051,Halamphora_sp_SZCZCH623,Halamphora_sp_SZCZCH975,Amphora_caribaea_7320_AMPH086,Amphora_montana_TCC477,Amphora_sp_UTKSA0153,Amphora_sp_UTKSA0177,Entomoneis_ornata_GB,Entomoneis_UTKSA0013,Entomoneis_sp_SZCZM496,Entomoneis_sp_HK135,Entomoneis_sp_UTKSA0080,Entomoneis_UTKSA0092,Entomoneis_sp_UTKSA0061,Stenopterobia_curvula_L541,Surirella_splendida_19C,Campylodiscus_clypeus_L951,Surirella_cf_fastuosa_SZCZCH189,Cymatopleura_elliptica_HK215,Surirella_ovata_HK214,Surirella_minuta_FD320,Auricula_sp_FL_HK434,Auricula_sp_UTKSA0071,Auricula_sp_UTKSA0038,Surirella_UTKSA0299,Campylodiscus_sp_3613,Campylodiscus_UTKSA0284,Hydrosilicon_1_KSA2015_37,Rhopalodia_sp_FL_HK433,Rhopalodia_sp_9vi081F2,Epithemia_argus_CH211,Epithemia_sorex_CH148,Rhopalodia_contorta_L1299,Rhopalodia_gibba_CH155);
2  (Asterionellopsis_glacialis_HK107,Asterionellopsis_socialis_OR_HK319,Asterionellopsis_socialis_HK181,Bleakeleya_notata_HK247,Perideraion_cf_elongatum_UTKSA0259,Perideraion_elongatum_HK411,Perideraion_montgomeryii_HK246,Koernerella_recticostata_HK242,Rhaphoneis_amphiceros_HK237,Rhaphoneis_amphiceros_HK373,Neodelphineis_sp_HK421,Delphineis_sp_HK133,Delphineis_surirella_NC_HK295,Talaroneis_posidoniae_WK59,Psammoneis_japonica_HK299,Psammoneis_obaidii_UTKSA0057,Psammoneis_sp_UTKSA0250,Psammogramma_s0391,Neofragilaria_nicobarica_s0371,Neofragilaria_cf_nicobarica_HK375,Plagiogramma_sp_WA_HK324,Plagiogramma_staurophorum_HK212,Dimeregramma_sp_HK377,Plagiogramma_sp_HK374,Dimeregramma_sp_TXwinged_HK288,Dimeregramma_sp_HK376,Dimeregramma_BaffinBayTX_HK358,Dimeregramma_sp_HK359,Pseudostriatella_oceanica_s0384,Striatella_unipunctata_FL_HK318,Striatella_unipunctata_Guam_HK177,Fragilariforma_virescens_HK132,Plagiostriata_goreensis_s0388,Castoridens_striata_HK385,Castoridens_hyalina_HK444,Podocystis_spathulata_HK217,Podocystis_cf_americana_FL_HK454,Podocystis_sp_FL_HK453,Opephora_sp_HK296,Psammotaenia_lanceolata_HK316,Hendeyella_lineata_HK325,Hendeyella_dimeregrammopsis_HK391,Pseudostaurosira_construens_HK071,Serratifera_varisterna_HK315,Serratifera_varisterna_HK424,Opephora_guentergrassi_s0263,Nanofrustulum_cf_shiloi_HK056,Staurosirella_pinnata_HK116,Astrosyne_radiata_HK169,Florella_pascuensis_HK175,Lucanicum_concatenatum_HK378,Neosynedra_provincialis_HK457,Cyclophora_tabellariformis_HK306,Cyclophora_tabellariformis_HK460,Cyclophora_castracanei_HK395,Cyclophora_castracanei_HK243,Cyclophora_cf_minor_FL_HK461,Cyclophora_tenuis_CA_HK308,Cyclophora_tenuis_GU_HK216,Cyclophora_tenuis_HI_HK307,Rhabdonema_arcuatum_HK304,Rhabdonema_adriatica_MX_HK370,Rhabdonema_sp_Guam_HK369,Diatoma_tenue_HK078,Diatoma_elongatum_HK119,Asterionella_formosa_HK144,Tetracyclus_sp_HK416,Tabellaria_flocculosa_HK065,Hanicella_moenia_HK379,Microtabella_interrupta_HK248,Microtabella_interrupta_HK458,Grammatophora_undulata_HK367,Grammatophora_oceanica_HK147,Grammatophora_sp_UTKSA0132,Grammatophora_macilenta_HK368,Grammatophora_sp_HK459,Centronella_reicheltii_HK150,Synedra_ulna_HK075,Grammonema_striatula_HK371,Synedropsis_cf_recta_HK110,Synedropsis_hyperborea_HK117,Ctenophora_pulchella_HK105,Synedra_famelica_HK072,Catacombas_gaillonii_s0045,Tabularia_cf_tabulata_HK109,Thalassionema_BlueH20_HK361,Thalassionema_frauenfeldii_HK360,Thalassionema_frauenfeldii_HK372,Pteroncola_sp_UTKSA0078,Hyalosynedra_laevigata_HK362,Hyalosynedra_GU44AI3_HK363,Licmophora_sp_UTKSA0050,Licmophora_BigLicmoC1_UTKSA0084,Licmophora_sp_UTKSA0191,Licmophora_normaniana_HK403,Licmophora_sp_KSA0085,Licmosphenia_peragallioides_HK364,Licmophora_abbreviata_UTKSA0049,Licmophora_aff_ehrenbergii_HK420,Licmophora_colosalis_UTKSA0066,Licmophora_colosalis_HK366,Licmophora_sp_UTKSA0010,Licmophora_remulus_HK302,Licmophora_sp_KSA0151,Licmophora_sp_UTKSA0029,Licmophora_flucticulata,Licmophora_paradoxa_HK106,Licmophora_sp_MX_HK365,Amphora_sp_HK502,Amphora_vixvisibilis_SZCZCH967,Amphora_obtusa_v_crassa_6951_AMPH070,Amphora_sp_UTKSA0275,Craspedostauros_amphoroides_HK447,Craspedostauros_cf_neoconstrictans_HK448,Craspedostauros_paradoxa_HK441,Craspedostauros_alyoubii_UTKSA0083,Staurotropis_americana_HK443,Staurotropis_americana_HK442,Staurotropis_seychellensis_HK172,Staurotropis_khiyamii_UTKSA0047,Bacillaria_sp_UTKSA0009,cf_Bacillaria_sp_UTKSA0130,cf_Bacillaria_sp_UTKSA0129,Bacillaria_sp_GU44BK1_HK475,Bacillaria_paxillifer_HK130,Nitzschia_lorenziana_GB,Nitzschia_sp_UTKSA0106,Nitzschia_sp_UTKSA0173,Nitzschia_volvendirostrata_KSA0039,Nitzschia_cf_spathulata_UTKSA0332,Nitzschia_martiana_HK405,Nitzschia_sp_UTKSA0107,Nitzschia_cf_spathulata_UTKSA0387,Nitzschia_cf_dissipata_KSA0035,Achnanthes_sp_CanIsl_HK303,Achnanthes_sp_UTKSA0263,Achnanthes_sp_CA_HK309,Achnanthes_Azo42arched_X8XI16_2,Achnanthes_sp_CA_HK310,Achnanthes_sp_Guam_HK311,Achnanthes_coarctata_HK079,Hantzschia_amphioxys_v_major_GB,Nitzschia_cf_frigida_HK468,Nitzschia_sp_KSA0120,Nitzschia_draveillensis_GB,Nitzschia_filiformis_HK073,Nitzschia_sp_UTKSA0102,Nitzschia_longissima_GB,Nitzschia_sp_MX_HK472,Nitzschia_sp_UTKSA0182,Nitzschia_sp_CR_HK469,Nitzschia_sp_UTKSA0053,Tryblionella_apiculata_HK087,Tryblionella_gaoana_SZCZCH97,Cylindrotheca_sp_UTKSA0082,Cylindrotheca_closterium_HK180,Cylindrotheca_sp_UTKSA0079,Nitzschia_sp_UTKSA0171,Nitzschia_incospicua_GB,Denticula_kuetzingii_HK104,Nitzschia_acidoclinata_GB,Nitzschia_frustulum_GB,Nitzschia_aurariae_SZCZCH966,Nitzschia_sp_UTKSA0021,Nitzschia_cf_longissima_UTKSA0124,Nitzschia_cf_longissima_HK176,Nitzschia_sp_SZCZCH658,Nitzschia_sp_UTKSA0280,Psammodictyon_pustulum_UTKSA0298,Nitzschia_sp_UTKSA0151,Nitzschia_sp_UTKSA117,Psammodictyon_constrictum_HK440,Psammodictyon_constrictum_HK471,Nitzschia_sp_CCMP1698,Nitzschia_dubiiformis_GB,Nitzschia_sp_UTKSA0260,Nitzschia_traheaformis_SZCZCH971,Nitzschia_traheaformis_SZCZCH970,Nitzschia_sp_UTKSA0109,Nitzschia_sp_HIpeanut_HK470,Nitzschia_sp_UTKSA0111,(Gomphonemopsis_UTKSA0026x,Phaeodactylum_tricornutum_HK011,Phaeodactylum_tricornutum_UTEX640,Phaeodactylum_tricornutum_UTEX2089,Phaeodactylum_tricornutum_UTEX646,cf_Amphora_UTKSA0115,cf_Amphora_manycp_UTKSA0087,Eunotia_curvata_HK086,Eunotia_pectinalis_HK153,Eunotia_glacialis_HK069,Eunotia_sp_Guam_HK286),Pleurosigma_UTKSA0167,Pleurosigma_GU52X1_HK495,Pleurosigma_stuxbergii_SZCZCH973,Pleurosigma_sp_UTKSA0019,Pleurosigma_sp_UTKSA0273,Pleurosigma_sp_UTKSA0264,Meuneira_membranacea_HK313,Plagiotropis_sp_PR_HK508,Rhoicosigma_UTKSA0194,Gyrosigma_acuminatum_HK085,Carinasigma_minuta_HK418,Donkinia_UTKSA0269,Haslea_ostrearia_NCC158_4,Haslea_ostrearia_NCC321,Cymatoneis_UTKSA0378,cf_Navicula_UTKSA0247,Hippodonta_capitata_GB,cf_Haslea_UTKSA0122,Navicula_zhengii_SZCZCH96,Navicula_perminuta_mbccc3,Navicula_sp_FL_HK497,Navicula_sp_ME_HK491,Seminavis_robusta_GU7X_HK493,cf_Navicula_UTKSA0239,Navicula_reinhardtii_GB,Navicula_cryptocephala_HK090,Trachyneis_sp_CR_HK439,Rhoiconeis_UTKSA0128,Rhoiconeis_GU7X7_HK419,Navicula_sp_MX_HK486,Navicula_hippodontofallax_SZCZCH703,Navicula_sp_UTKSA0162,Navicula_sp_KSA0112,Navicula_sp_GU7Y_HK490,Navicula_sp_MX_HK487,Navcula_cari_GB,Navicula_tripunctata_GB,Navicula_sp_UTKSA0131,Navicula_sp_FL_HK488,Navicula_sp_FL_HK489,Haslea_sp_KSA0102,Haslea_cf_howeana_GU7Y4_HK494,Haslea_cf_howeana_PR_HK496,Haslea_sp_UTKSA0211,Diploneis_sp_MX_HK435,Diploneis_1_PackChannelPlankton,Diploneis_cf_cheronensis_GU44AY6,Diploneis_sp_FLoval1cppenn5,Diploneis_UTKSA0145,Diploneis_UTKSA0221,Diploneis_UTKSA0150,Diploneis_sp_MX_HK436,Diploneis_UTKSA0238,Diploneis_cf_smithii_GU44AY6,Diploneis_UTKSA0232,Diploneis_subovalis_HK084,Diploneis_UTKSA0267,Diploneis_UTKSA0190,Berkeleya_rutilans_HK389,Berkeleya_rutilans_HK154,Berkeleya_hyalina_HK388,Amphipleura_pellucida_HK287,Climaconeis_riddleae_HK178,Climaconeis_undulatum_HK218,Climaconeis_sp_UTKSA0040,Tetramphora_chilensis_8531_Amph132,Amphora_lineolata_6824_AMPH035,Amphora_sulcata_7306_AMPH083,Amphora_securicula_6904_AMPH046,Mastogloia_cf_fimbriata_Guam_HK485,Mastogloia_cf_pumila_HK136,Mastogloia_UTKSA0313,Mastogloia_sp_KSA0062,Mastogloia_UTKSA0224,Mastogloia_sp_Guam_HK314,Lyrella_sp_UTKSA0279,cf_stauroneid_UTKSA0220,Rhoicosphenia_cf_abbreviata_EWT2016_isolate_80,Rhoicosphenia_abbreviata_strain_CH030,Adlafia_brockmannii_GB,Gomphonema_affine_HK098,Gomphonema_parvulum_HK081,Anomoeoneis_sphaerophora_FD160,Anomoeoneis_fogedii_FD399,Placoneis_elginensis_HK096,Geissleria_decussis_FD50,Encyonema_norvegica_FD342,Cymbella_aspera_FD272,Cymbopleura_naviculiformis_22vi092D,Didymosphenia_geminata_CH058,Cymbella_proxima_22vi094A,Lemnicola_hungarica_HK129,Cocconeis_cf_mascarenica_SZCZCH283,Cocconeis_stauroneiformis_s0230,Achnanthidium_minutissimum_GB,Achnanthes_childanos,Planothidium_frequentissimum_PF1,Planothidium_lanceolatum_PL2,Planothidium_sp_SZCZCH26,cf_Navicula_UTKSA0152,cf_Navicula_UTKSA0158,Cocconeis_sp_FL_HK312,Cocconeis_placentula_HK077,Cocconeis_sp_SZCZP67,Cocconeis_sp_UTKSA0056,Cocconeis_cf_cupulifera_SZCZCH662,Biremis_sp_FL_HK438,Biremis_sp_UTKSA0352,Scoliopleura_peisonis_HK103,Neidium_productum_HK063,Neidium_affine_HK064,Neidium_bisulcatum_HK076,Luticola_goeppertiana_GB,Sternimirus_shandongensis_SZCZCH968,Craticula_cuspidata_HK061,Fistulifera_saprophila_TCC508,Fistulifera_pelliculosa_CCMP543,Parlibellus_harffianus_SZCZCH75,Stauroneis_kriegeri_GB,Stauroneis_acuta_HK059,Stauroneis_gracilior_GB,Stauroneis_anceps_GB,Stauroneis_phoenicenteron_GB,Stauroneis_sp_UTKSA0410,Parlibellus_hamulifer_GU_HK409,Parlibellus_sp_HK428,Astartiella_UTKSA0146,Astartiella_sp_SZCZCH151,Schizostauron_UTKSA0141,Schizostauron_sp_SZCZP40,Schizostauron_sp_SZCZP32,Mayamaea_permitis_TCC540,Rossia_sp_E3333,Fallacia_sp_GU52X3_HK482,Fallacia_monoculata_HK082,Fallacia_pygmaea_HK093,cf_Diploneis_UTKSA0368,Sellaphora_laevissima_GB,Sellaphora_seminulum_GB,Sellaphora_minima_GB,Eolimna_minima_GB,Caloneis_lewisii_HK060,Pinnularia_termitina_HK088,Caloneis_cf_westii_SZCZCH1002,Caloneis_sp_FL_HK431,Pinnularia_brebissonii_HK092,Caloneis_sp_FL_HK430,Caloneis_GU52V2_HK479,Caloneis_UTKSA0235,Caloneis_sp_CR_HK429,Caloneis_GU7_HK477,Caloneis_sp_KSA0127,Caloneis_UTKSA0252,Amphora_sublaevis_8570_AMPH135,Amphora_commutata_8520_AMPH126,Amphora_aliformis_10105_AMPH177,Amphora_sp_UTKSA0172,Amphora_helenensis_SZCZCH704,Amphora_cf_helenensis_SZCZP12,Amphora_pediculus_L1030,Amphora_waldeniana_8348_AMPH011,Amphora_hyalina_8571_AMPH136,Halamphora_sp_SZCZCH101,Amphora_normanii_GB,Amphora_sp_UTKSA0195,Amphora_coffeiformis_HK089,Halamphora_catenulafalsa_SZCZCH452,Halamphora_oligotraphenta_9561_AMPH009,Halamphora_veneta_6020_AMPH005,Halamphora_coloradiana_6020_AMPH025,Amphora_subtropica_6924_AMPH051,Halamphora_sp_SZCZCH975,Halamphora_sp_SZCZCH623,Amphora_caribaea_7320_AMPH086,Amphora_montana_TCC477,Amphora_sp_UTKSA0153,Amphora_sp_UTKSA0177,Entomoneis_ornata_GB,Entomoneis_UTKSA0013,Entomoneis_sp_SZCZM496,Entomoneis_sp_HK135,Entomoneis_sp_UTKSA0080,Entomoneis_UTKSA0092,Entomoneis_sp_UTKSA0061,Surirella_splendida_19C,Stenopterobia_curvula_L541,Campylodiscus_clypeus_L951,Surirella_cf_fastuosa_SZCZCH189,Cymatopleura_elliptica_HK215,Surirella_ovata_HK214,Surirella_minuta_FD320,Auricula_sp_FL_HK434,Auricula_sp_UTKSA0038,Auricula_sp_UTKSA0071,Campylodiscus_sp_3613,Surirella_UTKSA0299,Campylodiscus_UTKSA0284,Hydrosilicon_1_KSA2015_37,Rhopalodia_sp_FL_HK433,Rhopalodia_sp_9vi081F2,Rhopalodia_gibba_CH155,Rhopalodia_contorta_L1299,Epithemia_sorex_CH148,Epithemia_argus_CH211);
3  (Asterionellopsis_glacialis_HK107,Asterionellopsis_socialis_OR_HK319,Asterionellopsis_socialis_HK181,Bleakeleya_notata_HK247,Perideraion_cf_elongatum_UTKSA0259,Perideraion_elongatum_HK411,Perideraion_montgomeryii_HK246,Koernerella_recticostata_HK242,Rhaphoneis_amphiceros_HK237,Rhaphoneis_amphiceros_HK373,Neodelphineis_sp_HK421,Delphineis_sp_HK133,Delphineis_surirella_NC_HK295,Talaroneis_posidoniae_WK59,Psammoneis_japonica_HK299,Psammoneis_obaidii_UTKSA0057,Psammoneis_sp_UTKSA0250,Psammogramma_s0391,Neofragilaria_cf_nicobarica_HK375,Neofragilaria_nicobarica_s0371,Plagiogramma_sp_WA_HK324,Dimeregramma_sp_HK377,Plagiogramma_staurophorum_HK212,Plagiogramma_sp_HK374,Dimeregramma_sp_TXwinged_HK288,Dimeregramma_sp_HK376,Dimeregramma_BaffinBayTX_HK358,Dimeregramma_sp_HK359,Pseudostriatella_oceanica_s0384,Striatella_unipunctata_Guam_HK177,Striatella_unipunctata_FL_HK318,Florella_pascuensis_HK175,Astrosyne_radiata_HK169,Neosynedra_provincialis_HK457,Lucanicum_concatenatum_HK378,Cyclophora_cf_minor_FL_HK461,Cyclophora_tenuis_CA_HK308,Cyclophora_tenuis_HI_HK307,Cyclophora_tenuis_GU_HK216,Cyclophora_castracanei_HK395,Cyclophora_castracanei_HK243,Cyclophora_tabellariformis_HK306,Cyclophora_tabellariformis_HK460,Fragilariforma_virescens_HK132,Plagiostriata_goreensis_s0388,Castoridens_striata_HK385,Castoridens_hyalina_HK444,Podocystis_spathulata_HK217,Podocystis_sp_FL_HK453,Podocystis_cf_americana_FL_HK454,Opephora_sp_HK296,Pseudostaurosira_construens_HK071,Psammotaenia_lanceolata_HK316,Hendeyella_lineata_HK325,Hendeyella_dimeregrammopsis_HK391,Serratifera_varisterna_HK315,Serratifera_varisterna_HK424,Opephora_guentergrassi_s0263,Nanofrustulum_cf_shiloi_HK056,Staurosirella_pinnata_HK116,Rhabdonema_arcuatum_HK304,Rhabdonema_sp_Guam_HK369,Rhabdonema_adriatica_MX_HK370,Diatoma_tenue_HK078,Diatoma_elongatum_HK119,Asterionella_formosa_HK144,Tabellaria_flocculosa_HK065,Tetracyclus_sp_HK416,Hanicella_moenia_HK379,Microtabella_interrupta_HK458,Microtabella_interrupta_HK248,Grammatophora_undulata_HK367,Grammatophora_oceanica_HK147,Grammatophora_sp_UTKSA0132,Grammatophora_macilenta_HK368,Grammatophora_sp_HK459,Synedra_ulna_HK075,Centronella_reicheltii_HK150,Grammonema_striatula_HK371,Synedropsis_hyperborea_HK117,Synedropsis_cf_recta_HK110,Catacombas_gaillonii_s0045,Tabularia_cf_tabulata_HK109,Ctenophora_pulchella_HK105,Synedra_famelica_HK072,Thalassionema_BlueH20_HK361,Thalassionema_frauenfeldii_HK360,Thalassionema_frauenfeldii_HK372,Pteroncola_sp_UTKSA0078,Hyalosynedra_laevigata_HK362,Hyalosynedra_GU44AI3_HK363,Licmophora_sp_UTKSA0050,Licmophora_BigLicmoC1_UTKSA0084,Licmophora_normaniana_HK403,Licmophora_sp_UTKSA0191,Licmophora_sp_KSA0085,Licmosphenia_peragallioides_HK364,Licmophora_aff_ehrenbergii_HK420,Licmophora_abbreviata_UTKSA0049,Licmophora_remulus_HK302,Licmophora_sp_UTKSA0010,Licmophora_colosalis_UTKSA0066,Licmophora_colosalis_HK366,Licmophora_sp_KSA0151,Licmophora_sp_UTKSA0029,Licmophora_flucticulata,Licmophora_sp_MX_HK365,Licmophora_paradoxa_HK106,cf_Amphora_manycp_UTKSA0087,cf_Amphora_UTKSA0115,Eunotia_curvata_HK086,Eunotia_pectinalis_HK153,Eunotia_glacialis_HK069,Eunotia_sp_Guam_HK286,Amphora_sp_HK502,Amphora_vixvisibilis_SZCZCH967,Amphora_obtusa_v_crassa_6951_AMPH070,Amphora_sp_UTKSA0275,Staurotropis_americana_HK442,Staurotropis_americana_HK443,Staurotropis_khiyamii_UTKSA0047,Staurotropis_seychellensis_HK172,Craspedostauros_amphoroides_HK447,Craspedostauros_cf_neoconstrictans_HK448,Craspedostauros_paradoxa_HK441,Craspedostauros_alyoubii_UTKSA0083,Bacillaria_sp_UTKSA0009,cf_Bacillaria_sp_UTKSA0129,cf_Bacillaria_sp_UTKSA0130,Bacillaria_paxillifer_HK130,Bacillaria_sp_GU44BK1_HK475,Nitzschia_sp_UTKSA0106,Nitzschia_volvendirostrata_KSA0039,Nitzschia_sp_UTKSA0173,Nitzschia_martiana_HK405,Nitzschia_cf_spathulata_UTKSA0332,Nitzschia_sp_UTKSA0107,Nitzschia_cf_spathulata_UTKSA0387,Nitzschia_cf_dissipata_KSA0035,Nitzschia_lorenziana_GB,Achnanthes_sp_CanIsl_HK303,Achnanthes_sp_CA_HK309,Achnanthes_sp_UTKSA0263,Achnanthes_sp_CA_HK310,Achnanthes_Azo42arched_X8XI16_2,Achnanthes_sp_Guam_HK311,Achnanthes_coarctata_HK079,Hantzschia_amphioxys_v_major_GB,Nitzschia_cf_frigida_HK468,Nitzschia_sp_KSA0120,Nitzschia_draveillensis_GB,Nitzschia_filiformis_HK073,Nitzschia_sp_UTKSA0102,Nitzschia_longissima_GB,Nitzschia_sp_MX_HK472,Nitzschia_sp_UTKSA0182,Nitzschia_sp_CR_HK469,Nitzschia_sp_UTKSA0053,Tryblionella_apiculata_HK087,Tryblionella_gaoana_SZCZCH97,Cylindrotheca_sp_UTKSA0082,Cylindrotheca_sp_UTKSA0079,Cylindrotheca_closterium_HK180,Nitzschia_sp_UTKSA0171,Nitzschia_incospicua_GB,Denticula_kuetzingii_HK104,Nitzschia_acidoclinata_GB,Nitzschia_aurariae_SZCZCH966,Nitzschia_frustulum_GB,Nitzschia_sp_UTKSA0021,Nitzschia_cf_longissima_HK176,Nitzschia_cf_longissima_UTKSA0124,Nitzschia_sp_SZCZCH658,Nitzschia_sp_UTKSA0280,Psammodictyon_pustulum_UTKSA0298,Nitzschia_sp_UTKSA0151,Nitzschia_sp_UTKSA117,Psammodictyon_constrictum_HK440,Psammodictyon_constrictum_HK471,Nitzschia_sp_CCMP1698,Nitzschia_dubiiformis_GB,Nitzschia_sp_UTKSA0260,Nitzschia_traheaformis_SZCZCH970,Nitzschia_traheaformis_SZCZCH971,Nitzschia_sp_UTKSA0109,Nitzschia_sp_HIpeanut_HK470,Nitzschia_sp_UTKSA0111,(Gomphonemopsis_UTKSA0026x,Phaeodactylum_tricornutum_UTEX640,Phaeodactylum_tricornutum_HK011,Phaeodactylum_tricornutum_UTEX2089,Phaeodactylum_tricornutum_UTEX646,Pleurosigma_UTKSA0167,Pleurosigma_GU52X1_HK495,Pleurosigma_stuxbergii_SZCZCH973,Pleurosigma_sp_UTKSA0019,Pleurosigma_sp_UTKSA0264,Pleurosigma_sp_UTKSA0273,Meuneira_membranacea_HK313,Plagiotropis_sp_PR_HK508,Rhoicosigma_UTKSA0194,Gyrosigma_acuminatum_HK085,Donkinia_UTKSA0269,Carinasigma_minuta_HK418,Haslea_ostrearia_NCC158_4,Haslea_ostrearia_NCC321,Cymatoneis_UTKSA0378,Hippodonta_capitata_GB,cf_Navicula_UTKSA0247,cf_Haslea_UTKSA0122,Trachyneis_sp_CR_HK439,Seminavis_robusta_GU7X_HK493,Navicula_sp_ME_HK491,cf_Navicula_UTKSA0239,Navicula_reinhardtii_GB,Navicula_cryptocephala_HK090,Rhoiconeis_UTKSA0128,Rhoiconeis_GU7X7_HK419,Navicula_sp_FL_HK497,Navicula_perminuta_mbccc3,Navicula_zhengii_SZCZCH96,Navicula_hippodontofallax_SZCZCH703,Navicula_sp_MX_HK486,Navicula_sp_UTKSA0162,Navicula_tripunctata_GB,Navcula_cari_GB,Navicula_sp_KSA0112,Navicula_sp_GU7Y_HK490,Navicula_sp_MX_HK487,Navicula_sp_UTKSA0131,Navicula_sp_FL_HK488,Navicula_sp_FL_HK489,Haslea_sp_KSA0102,Haslea_cf_howeana_GU7Y4_HK494,Haslea_cf_howeana_PR_HK496,Haslea_sp_UTKSA0211),Diploneis_sp_MX_HK435,Diploneis_cf_cheronensis_GU44AY6,Diploneis_1_PackChannelPlankton,Diploneis_UTKSA0145,Diploneis_UTKSA0221,Diploneis_UTKSA0150,Diploneis_UTKSA0232,Diploneis_subovalis_HK084,Diploneis_UTKSA0190,Diploneis_UTKSA0267,Diploneis_sp_FLoval1cppenn5,Diploneis_sp_MX_HK436,Diploneis_cf_smithii_GU44AY6,Diploneis_UTKSA0238,Biremis_sp_UTKSA0352,Biremis_sp_FL_HK438,Scoliopleura_peisonis_HK103,Neidium_productum_HK063,Neidium_bisulcatum_HK076,Neidium_affine_HK064,Tetramphora_chilensis_8531_Amph132,Amphora_lineolata_6824_AMPH035,Amphora_sulcata_7306_AMPH083,Amphora_securicula_6904_AMPH046,Mastogloia_cf_fimbriata_Guam_HK485,Mastogloia_cf_pumila_HK136,Mastogloia_UTKSA0313,Mastogloia_sp_KSA0062,Mastogloia_UTKSA0224,Mastogloia_sp_Guam_HK314,Berkeleya_rutilans_HK154,Berkeleya_rutilans_HK389,Berkeleya_hyalina_HK388,Amphipleura_pellucida_HK287,Climaconeis_riddleae_HK178,Climaconeis_undulatum_HK218,Climaconeis_sp_UTKSA0040,Lyrella_sp_UTKSA0279,cf_stauroneid_UTKSA0220,Rhoicosphenia_cf_abbreviata_EWT2016_isolate_80,Rhoicosphenia_abbreviata_strain_CH030,Adlafia_brockmannii_GB,Anomoeoneis_fogedii_FD399,Anomoeoneis_sphaerophora_FD160,Gomphonema_parvulum_HK081,Gomphonema_affine_HK098,Geissleria_decussis_FD50,Placoneis_elginensis_HK096,Encyonema_norvegica_FD342,Didymosphenia_geminata_CH058,Cymbella_proxima_22vi094A,Cymbopleura_naviculiformis_22vi092D,Cymbella_aspera_FD272,Lemnicola_hungarica_HK129,Cocconeis_cf_mascarenica_SZCZCH283,Cocconeis_stauroneiformis_s0230,Achnanthes_childanos,Achnanthidium_minutissimum_GB,Cocconeis_sp_FL_HK312,Cocconeis_placentula_HK077,Cocconeis_sp_SZCZP67,Cocconeis_sp_UTKSA0056,Cocconeis_cf_cupulifera_SZCZCH662,Planothidium_frequentissimum_PF1,Planothidium_lanceolatum_PL2,Planothidium_sp_SZCZCH26,cf_Navicula_UTKSA0152,cf_Navicula_UTKSA0158,Luticola_goeppertiana_GB,Craticula_cuspidata_HK061,Fistulifera_saprophila_TCC508,Fistulifera_pelliculosa_CCMP543,Sternimirus_shandongensis_SZCZCH968,Stauroneis_kriegeri_GB,Stauroneis_acuta_HK059,Stauroneis_gracilior_GB,Stauroneis_anceps_GB,Stauroneis_phoenicenteron_GB,Parlibellus_harffianus_SZCZCH75,Stauroneis_sp_UTKSA0410,Parlibellus_hamulifer_GU_HK409,Parlibellus_sp_HK428,Astartiella_UTKSA0146,Astartiella_sp_SZCZCH151,Schizostauron_UTKSA0141,Schizostauron_sp_SZCZP40,Schizostauron_sp_SZCZP32,Mayamaea_permitis_TCC540,Fallacia_sp_GU52X3_HK482,Rossia_sp_E3333,Fallacia_monoculata_HK082,Fallacia_pygmaea_HK093,cf_Diploneis_UTKSA0368,Sellaphora_laevissima_GB,Sellaphora_seminulum_GB,Sellaphora_minima_GB,Eolimna_minima_GB,Pinnularia_brebissonii_HK092,Pinnularia_termitina_HK088,Caloneis_cf_westii_SZCZCH1002,Caloneis_sp_FL_HK431,Caloneis_lewisii_HK060,Caloneis_sp_FL_HK430,Caloneis_GU52V2_HK479,Caloneis_UTKSA0235,Caloneis_sp_CR_HK429,Caloneis_GU7_HK477,Caloneis_sp_KSA0127,Caloneis_UTKSA0252,Amphora_sublaevis_8570_AMPH135,Amphora_commutata_8520_AMPH126,Amphora_aliformis_10105_AMPH177,Amphora_sp_UTKSA0172,Amphora_helenensis_SZCZCH704,Amphora_cf_helenensis_SZCZP12,Amphora_pediculus_L1030,Amphora_waldeniana_8348_AMPH011,Amphora_hyalina_8571_AMPH136,Halamphora_sp_SZCZCH101,Amphora_sp_UTKSA0195,Amphora_normanii_GB,Amphora_coffeiformis_HK089,Halamphora_catenulafalsa_SZCZCH452,Halamphora_oligotraphenta_9561_AMPH009,Halamphora_coloradiana_6020_AMPH025,Halamphora_veneta_6020_AMPH005,Amphora_subtropica_6924_AMPH051,Halamphora_sp_SZCZCH975,Halamphora_sp_SZCZCH623,Amphora_sp_UTKSA0177,Amphora_sp_UTKSA0153,Amphora_montana_TCC477,Amphora_caribaea_7320_AMPH086,Entomoneis_ornata_GB,Entomoneis_sp_SZCZM496,Entomoneis_UTKSA0013,Entomoneis_sp_HK135,Entomoneis_sp_UTKSA0080,Entomoneis_UTKSA0092,Entomoneis_sp_UTKSA0061,Stenopterobia_curvula_L541,Surirella_splendida_19C,Campylodiscus_clypeus_L951,Surirella_cf_fastuosa_SZCZCH189,Cymatopleura_elliptica_HK215,Surirella_ovata_HK214,Surirella_minuta_FD320,Auricula_sp_FL_HK434,Surirella_UTKSA0299,Campylodiscus_sp_3613,Auricula_sp_UTKSA0071,Auricula_sp_UTKSA0038,Campylodiscus_UTKSA0284,Hydrosilicon_1_KSA2015_37,Rhopalodia_sp_FL_HK433,Rhopalodia_sp_9vi081F2,Epithemia_argus_CH211,Epithemia_sorex_CH148,Rhopalodia_gibba_CH155,Rhopalodia_contorta_L1299);
4  (Asterionellopsis_glacialis_HK107,Asterionellopsis_socialis_OR_HK319,Asterionellopsis_socialis_HK181,Bleakeleya_notata_HK247,Perideraion_cf_elongatum_UTKSA0259,Perideraion_elongatum_HK411,Perideraion_montgomeryii_HK246,Koernerella_recticostata_HK242,Rhaphoneis_amphiceros_HK237,Rhaphoneis_amphiceros_HK373,Neodelphineis_sp_HK421,Delphineis_sp_HK133,Delphineis_surirella_NC_HK295,Talaroneis_posidoniae_WK59,Psammoneis_japonica_HK299,Psammoneis_sp_UTKSA0250,Psammoneis_obaidii_UTKSA0057,Psammogramma_s0391,Neofragilaria_nicobarica_s0371,Neofragilaria_cf_nicobarica_HK375,Plagiogramma_sp_WA_HK324,Plagiogramma_staurophorum_HK212,Dimeregramma_sp_HK377,Plagiogramma_sp_HK374,Dimeregramma_sp_TXwinged_HK288,Dimeregramma_sp_HK376,Dimeregramma_sp_HK359,Dimeregramma_BaffinBayTX_HK358,Hanicella_moenia_HK379,Microtabella_interrupta_HK458,Microtabella_interrupta_HK248,Grammatophora_undulata_HK367,Grammatophora_sp_HK459,Grammatophora_macilenta_HK368,Grammatophora_oceanica_HK147,Grammatophora_sp_UTKSA0132,Rhabdonema_arcuatum_HK304,Rhabdonema_sp_Guam_HK369,Rhabdonema_adriatica_MX_HK370,Diatoma_elongatum_HK119,Diatoma_tenue_HK078,Asterionella_formosa_HK144,Tabellaria_flocculosa_HK065,Tetracyclus_sp_HK416,Astrosyne_radiata_HK169,Florella_pascuensis_HK175,Neosynedra_provincialis_HK457,Lucanicum_concatenatum_HK378,Cyclophora_castracanei_HK395,Cyclophora_castracanei_HK243,Cyclophora_tabellariformis_HK306,Cyclophora_tabellariformis_HK460,Cyclophora_cf_minor_FL_HK461,Cyclophora_tenuis_CA_HK308,Cyclophora_tenuis_HI_HK307,Cyclophora_tenuis_GU_HK216,Centronella_reicheltii_HK150,Synedra_ulna_HK075,Grammonema_striatula_HK371,Synedropsis_cf_recta_HK110,Synedropsis_hyperborea_HK117,Catacombas_gaillonii_s0045,Tabularia_cf_tabulata_HK109,Ctenophora_pulchella_HK105,Synedra_famelica_HK072,Pteroncola_sp_UTKSA0078,Hyalosynedra_laevigata_HK362,Hyalosynedra_GU44AI3_HK363,Thalassionema_BlueH20_HK361,Thalassionema_frauenfeldii_HK360,Thalassionema_frauenfeldii_HK372,Licmophora_sp_UTKSA0050,Licmophora_BigLicmoC1_UTKSA0084,Licmophora_sp_UTKSA0191,Licmophora_normaniana_HK403,Licmophora_sp_KSA0085,Licmosphenia_peragallioides_HK364,Licmophora_abbreviata_UTKSA0049,Licmophora_aff_ehrenbergii_HK420,Licmophora_colosalis_UTKSA0066,Licmophora_colosalis_HK366,Licmophora_sp_UTKSA0010,Licmophora_remulus_HK302,Licmophora_sp_UTKSA0029,Licmophora_sp_KSA0151,Licmophora_flucticulata,Licmophora_paradoxa_HK106,Licmophora_sp_MX_HK365,Pseudostriatella_oceanica_s0384,Striatella_unipunctata_FL_HK318,Striatella_unipunctata_Guam_HK177,Fragilariforma_virescens_HK132,Plagiostriata_goreensis_s0388,Castoridens_striata_HK385,Castoridens_hyalina_HK444,Podocystis_spathulata_HK217,Podocystis_sp_FL_HK453,Podocystis_cf_americana_FL_HK454,Opephora_sp_HK296,Psammotaenia_lanceolata_HK316,Hendeyella_dimeregrammopsis_HK391,Hendeyella_lineata_HK325,Pseudostaurosira_construens_HK071,Serratifera_varisterna_HK315,Serratifera_varisterna_HK424,Opephora_guentergrassi_s0263,Staurosirella_pinnata_HK116,Nanofrustulum_cf_shiloi_HK056,cf_Amphora_manycp_UTKSA0087,cf_Amphora_UTKSA0115,Eunotia_curvata_HK086,Eunotia_pectinalis_HK153,Eunotia_sp_Guam_HK286,Eunotia_glacialis_HK069,Amphora_sp_HK502,Amphora_vixvisibilis_SZCZCH967,Amphora_obtusa_v_crassa_6951_AMPH070,Amphora_sp_UTKSA0275,Craspedostauros_amphoroides_HK447,Craspedostauros_cf_neoconstrictans_HK448,Craspedostauros_alyoubii_UTKSA0083,Craspedostauros_paradoxa_HK441,Staurotropis_khiyamii_UTKSA0047,Staurotropis_seychellensis_HK172,Staurotropis_americana_HK442,Staurotropis_americana_HK443,Bacillaria_sp_UTKSA0009,Bacillaria_paxillifer_HK130,Bacillaria_sp_GU44BK1_HK475,cf_Bacillaria_sp_UTKSA0129,cf_Bacillaria_sp_UTKSA0130,Nitzschia_lorenziana_GB,Nitzschia_sp_UTKSA0106,Nitzschia_sp_UTKSA0173,Nitzschia_volvendirostrata_KSA0039,Nitzschia_cf_spathulata_UTKSA0332,Nitzschia_martiana_HK405,Nitzschia_sp_UTKSA0107,Nitzschia_cf_dissipata_KSA0035,Nitzschia_cf_spathulata_UTKSA0387,Achnanthes_sp_CanIsl_HK303,Achnanthes_sp_CA_HK309,Achnanthes_sp_UTKSA0263,Achnanthes_sp_CA_HK310,Achnanthes_Azo42arched_X8XI16_2,Achnanthes_coarctata_HK079,Achnanthes_sp_Guam_HK311,Hantzschia_amphioxys_v_major_GB,Nitzschia_cf_frigida_HK468,Nitzschia_sp_UTKSA0102,Nitzschia_filiformis_HK073,Nitzschia_draveillensis_GB,Nitzschia_sp_KSA0120,Nitzschia_longissima_GB,Nitzschia_sp_MX_HK472,Nitzschia_sp_CR_HK469,Nitzschia_sp_UTKSA0182,Nitzschia_sp_UTKSA0053,Tryblionella_apiculata_HK087,Tryblionella_gaoana_SZCZCH97,Cylindrotheca_sp_UTKSA0082,Cylindrotheca_closterium_HK180,Cylindrotheca_sp_UTKSA0079,Nitzschia_sp_UTKSA0171,Nitzschia_incospicua_GB,Denticula_kuetzingii_HK104,Nitzschia_acidoclinata_GB,Nitzschia_aurariae_SZCZCH966,Nitzschia_frustulum_GB,Nitzschia_sp_UTKSA0021,Nitzschia_cf_longissima_UTKSA0124,Nitzschia_cf_longissima_HK176,Nitzschia_sp_SZCZCH658,Nitzschia_sp_UTKSA0280,Psammodictyon_pustulum_UTKSA0298,Nitzschia_sp_UTKSA0151,Nitzschia_sp_UTKSA117,Psammodictyon_constrictum_HK471,Psammodictyon_constrictum_HK440,Nitzschia_sp_CCMP1698,Nitzschia_dubiiformis_GB,Nitzschia_sp_UTKSA0260,Nitzschia_traheaformis_SZCZCH970,Nitzschia_traheaformis_SZCZCH971,Nitzschia_sp_UTKSA0109,Nitzschia_sp_UTKSA0111,Nitzschia_sp_HIpeanut_HK470,Meuneira_membranacea_HK313,Plagiotropis_sp_PR_HK508,Rhoicosigma_UTKSA0194,Gyrosigma_acuminatum_HK085,Carinasigma_minuta_HK418,Donkinia_UTKSA0269,Pleurosigma_stuxbergii_SZCZCH973,Pleurosigma_UTKSA0167,Pleurosigma_GU52X1_HK495,Pleurosigma_sp_UTKSA0019,Pleurosigma_sp_UTKSA0273,Pleurosigma_sp_UTKSA0264,Haslea_ostrearia_NCC321,Haslea_ostrearia_NCC158_4,cf_Haslea_UTKSA0122,Cymatoneis_UTKSA0378,Hippodonta_capitata_GB,cf_Navicula_UTKSA0247,Trachyneis_sp_CR_HK439,Seminavis_robusta_GU7X_HK493,Navicula_sp_ME_HK491,cf_Navicula_UTKSA0239,Navicula_reinhardtii_GB,Navicula_cryptocephala_HK090,Rhoiconeis_UTKSA0128,Rhoiconeis_GU7X7_HK419,Navicula_sp_FL_HK497,Navicula_perminuta_mbccc3,Navicula_zhengii_SZCZCH96,Navicula_hippodontofallax_SZCZCH703,Navicula_sp_MX_HK486,Navicula_sp_UTKSA0162,Navcula_cari_GB,Navicula_tripunctata_GB,Navicula_sp_KSA0112,Navicula_sp_MX_HK487,Navicula_sp_GU7Y_HK490,Navicula_sp_UTKSA0131,Navicula_sp_FL_HK488,Navicula_sp_FL_HK489,Haslea_sp_KSA0102,Haslea_cf_howeana_GU7Y4_HK494,Haslea_cf_howeana_PR_HK496,Haslea_sp_UTKSA0211,(Gomphonemopsis_UTKSA0026x,Phaeodactylum_tricornutum_UTEX646,Phaeodactylum_tricornutum_UTEX2089,Phaeodactylum_tricornutum_HK011,Phaeodactylum_tricornutum_UTEX640,Diploneis_sp_MX_HK435,Diploneis_cf_cheronensis_GU44AY6,Diploneis_1_PackChannelPlankton,Diploneis_sp_FLoval1cppenn5,Diploneis_UTKSA0145,Diploneis_UTKSA0221,Diploneis_UTKSA0150,Diploneis_sp_MX_HK436,Diploneis_cf_smithii_GU44AY6,Diploneis_UTKSA0238,Diploneis_UTKSA0232,Diploneis_subovalis_HK084,Diploneis_UTKSA0267,Diploneis_UTKSA0190),Berkeleya_rutilans_HK389,Berkeleya_rutilans_HK154,Climaconeis_riddleae_HK178,Berkeleya_hyalina_HK388,Amphipleura_pellucida_HK287,Climaconeis_undulatum_HK218,Climaconeis_sp_UTKSA0040,Tetramphora_chilensis_8531_Amph132,Amphora_lineolata_6824_AMPH035,Amphora_securicula_6904_AMPH046,Amphora_sulcata_7306_AMPH083,Mastogloia_cf_fimbriata_Guam_HK485,Mastogloia_cf_pumila_HK136,Mastogloia_UTKSA0313,Mastogloia_sp_Guam_HK314,Mastogloia_UTKSA0224,Mastogloia_sp_KSA0062,Lyrella_sp_UTKSA0279,cf_stauroneid_UTKSA0220,Rhoicosphenia_abbreviata_strain_CH030,Rhoicosphenia_cf_abbreviata_EWT2016_isolate_80,Adlafia_brockmannii_GB,Gomphonema_affine_HK098,Gomphonema_parvulum_HK081,Anomoeoneis_sphaerophora_FD160,Anomoeoneis_fogedii_FD399,Geissleria_decussis_FD50,Placoneis_elginensis_HK096,Encyonema_norvegica_FD342,Cymbella_proxima_22vi094A,Didymosphenia_geminata_CH058,Cymbella_aspera_FD272,Cymbopleura_naviculiformis_22vi092D,Lemnicola_hungarica_HK129,Cocconeis_cf_mascarenica_SZCZCH283,Cocconeis_stauroneiformis_s0230,Achnanthidium_minutissimum_GB,Achnanthes_childanos,Cocconeis_sp_FL_HK312,Cocconeis_placentula_HK077,Cocconeis_sp_SZCZP67,Cocconeis_sp_UTKSA0056,Cocconeis_cf_cupulifera_SZCZCH662,Planothidium_lanceolatum_PL2,Planothidium_frequentissimum_PF1,Planothidium_sp_SZCZCH26,cf_Navicula_UTKSA0152,cf_Navicula_UTKSA0158,Biremis_sp_UTKSA0352,Biremis_sp_FL_HK438,Scoliopleura_peisonis_HK103,Neidium_productum_HK063,Neidium_affine_HK064,Neidium_bisulcatum_HK076,Luticola_goeppertiana_GB,Craticula_cuspidata_HK061,Fistulifera_saprophila_TCC508,Fistulifera_pelliculosa_CCMP543,Parlibellus_harffianus_SZCZCH75,Sternimirus_shandongensis_SZCZCH968,Stauroneis_kriegeri_GB,Stauroneis_acuta_HK059,Stauroneis_gracilior_GB,Stauroneis_anceps_GB,Stauroneis_phoenicenteron_GB,Stauroneis_sp_UTKSA0410,Parlibellus_hamulifer_GU_HK409,Parlibellus_sp_HK428,Astartiella_sp_SZCZCH151,Astartiella_UTKSA0146,Schizostauron_UTKSA0141,Schizostauron_sp_SZCZP40,Schizostauron_sp_SZCZP32,Mayamaea_permitis_TCC540,Rossia_sp_E3333,Fallacia_sp_GU52X3_HK482,Fallacia_monoculata_HK082,Fallacia_pygmaea_HK093,cf_Diploneis_UTKSA0368,Sellaphora_laevissima_GB,Sellaphora_seminulum_GB,Eolimna_minima_GB,Sellaphora_minima_GB,Caloneis_lewisii_HK060,Pinnularia_termitina_HK088,Caloneis_cf_westii_SZCZCH1002,Caloneis_sp_FL_HK431,Pinnularia_brebissonii_HK092,Caloneis_sp_FL_HK430,Caloneis_GU52V2_HK479,Caloneis_UTKSA0235,Caloneis_sp_CR_HK429,Caloneis_GU7_HK477,Caloneis_sp_KSA0127,Caloneis_UTKSA0252,Amphora_commutata_8520_AMPH126,Amphora_sublaevis_8570_AMPH135,Amphora_aliformis_10105_AMPH177,Amphora_sp_UTKSA0172,Amphora_pediculus_L1030,Amphora_waldeniana_8348_AMPH011,Amphora_helenensis_SZCZCH704,Amphora_cf_helenensis_SZCZP12,Amphora_hyalina_8571_AMPH136,Halamphora_sp_SZCZCH101,Amphora_sp_UTKSA0195,Amphora_normanii_GB,Amphora_coffeiformis_HK089,Halamphora_catenulafalsa_SZCZCH452,Halamphora_oligotraphenta_9561_AMPH009,Halamphora_coloradiana_6020_AMPH025,Halamphora_veneta_6020_AMPH005,Amphora_subtropica_6924_AMPH051,Halamphora_sp_SZCZCH623,Halamphora_sp_SZCZCH975,Amphora_caribaea_7320_AMPH086,Amphora_montana_TCC477,Amphora_sp_UTKSA0177,Amphora_sp_UTKSA0153,Entomoneis_ornata_GB,Entomoneis_sp_SZCZM496,Entomoneis_UTKSA0013,Entomoneis_sp_HK135,Entomoneis_sp_UTKSA0080,Entomoneis_sp_UTKSA0061,Entomoneis_UTKSA0092,Stenopterobia_curvula_L541,Surirella_splendida_19C,Campylodiscus_clypeus_L951,Surirella_cf_fastuosa_SZCZCH189,Cymatopleura_elliptica_HK215,Surirella_ovata_HK214,Surirella_minuta_FD320,Auricula_sp_FL_HK434,Surirella_UTKSA0299,Campylodiscus_sp_3613,Auricula_sp_UTKSA0038,Auricula_sp_UTKSA0071,Campylodiscus_UTKSA0284,Rhopalodia_sp_FL_HK433,Hydrosilicon_1_KSA2015_37,Rhopalodia_sp_9vi081F2,Epithemia_argus_CH211,Epithemia_sorex_CH148,Rhopalodia_gibba_CH155,Rhopalodia_contorta_L1299);
5  (Asterionellopsis_glacialis_HK107,Asterionellopsis_socialis_OR_HK319,Asterionellopsis_socialis_HK181,Bleakeleya_notata_HK247,Perideraion_cf_elongatum_UTKSA0259,Perideraion_elongatum_HK411,Perideraion_montgomeryii_HK246,Koernerella_recticostata_HK242,Rhaphoneis_amphiceros_HK237,Rhaphoneis_amphiceros_HK373,Neodelphineis_sp_HK421,Delphineis_sp_HK133,Delphineis_surirella_NC_HK295,Talaroneis_posidoniae_WK59,Psammoneis_japonica_HK299,Psammoneis_obaidii_UTKSA0057,Psammoneis_sp_UTKSA0250,Psammogramma_s0391,Neofragilaria_nicobarica_s0371,Neofragilaria_cf_nicobarica_HK375,Plagiogramma_sp_WA_HK324,Plagiogramma_staurophorum_HK212,Dimeregramma_sp_HK377,Plagiogramma_sp_HK374,Dimeregramma_sp_TXwinged_HK288,Dimeregramma_sp_HK376,Dimeregramma_sp_HK359,Dimeregramma_BaffinBayTX_HK358,Rhabdonema_arcuatum_HK304,Rhabdonema_sp_Guam_HK369,Rhabdonema_adriatica_MX_HK370,Diatoma_tenue_HK078,Diatoma_elongatum_HK119,Asterionella_formosa_HK144,Tabellaria_flocculosa_HK065,Tetracyclus_sp_HK416,Hanicella_moenia_HK379,Microtabella_interrupta_HK458,Microtabella_interrupta_HK248,Grammatophora_undulata_HK367,Grammatophora_oceanica_HK147,Grammatophora_sp_UTKSA0132,Grammatophora_sp_HK459,Grammatophora_macilenta_HK368,Florella_pascuensis_HK175,Astrosyne_radiata_HK169,Lucanicum_concatenatum_HK378,Neosynedra_provincialis_HK457,Cyclophora_cf_minor_FL_HK461,Cyclophora_tenuis_CA_HK308,Cyclophora_tenuis_HI_HK307,Cyclophora_tenuis_GU_HK216,Cyclophora_castracanei_HK395,Cyclophora_castracanei_HK243,Cyclophora_tabellariformis_HK306,Cyclophora_tabellariformis_HK460,Thalassionema_BlueH20_HK361,Thalassionema_frauenfeldii_HK360,Thalassionema_frauenfeldii_HK372,Pteroncola_sp_UTKSA0078,Hyalosynedra_laevigata_HK362,Hyalosynedra_GU44AI3_HK363,Catacombas_gaillonii_s0045,Tabularia_cf_tabulata_HK109,Ctenophora_pulchella_HK105,Synedra_famelica_HK072,Synedra_ulna_HK075,Centronella_reicheltii_HK150,Grammonema_striatula_HK371,Synedropsis_cf_recta_HK110,Synedropsis_hyperborea_HK117,Licmophora_sp_UTKSA0050,Licmophora_BigLicmoC1_UTKSA0084,Licmophora_sp_UTKSA0191,Licmophora_normaniana_HK403,Licmophora_sp_KSA0085,Licmosphenia_peragallioides_HK364,Licmophora_abbreviata_UTKSA0049,Licmophora_aff_ehrenbergii_HK420,Licmophora_colosalis_UTKSA0066,Licmophora_colosalis_HK366,Licmophora_sp_UTKSA0010,Licmophora_remulus_HK302,Licmophora_sp_UTKSA0029,Licmophora_flucticulata,Licmophora_sp_KSA0151,Licmophora_paradoxa_HK106,Licmophora_sp_MX_HK365,Pseudostriatella_oceanica_s0384,Striatella_unipunctata_FL_HK318,Striatella_unipunctata_Guam_HK177,Fragilariforma_virescens_HK132,Plagiostriata_goreensis_s0388,Castoridens_striata_HK385,Castoridens_hyalina_HK444,Podocystis_spathulata_HK217,Podocystis_cf_americana_FL_HK454,Podocystis_sp_FL_HK453,Opephora_sp_HK296,Psammotaenia_lanceolata_HK316,Hendeyella_dimeregrammopsis_HK391,Hendeyella_lineata_HK325,Pseudostaurosira_construens_HK071,Serratifera_varisterna_HK315,Serratifera_varisterna_HK424,Opephora_guentergrassi_s0263,Nanofrustulum_cf_shiloi_HK056,Staurosirella_pinnata_HK116,Amphora_sp_UTKSA0275,Amphora_obtusa_v_crassa_6951_AMPH070,Amphora_sp_HK502,Amphora_vixvisibilis_SZCZCH967,Bacillaria_sp_UTKSA0009,cf_Bacillaria_sp_UTKSA0129,cf_Bacillaria_sp_UTKSA0130,Bacillaria_paxillifer_HK130,Bacillaria_sp_GU44BK1_HK475,Nitzschia_sp_UTKSA0106,Nitzschia_sp_UTKSA0173,Nitzschia_volvendirostrata_KSA0039,Nitzschia_martiana_HK405,Nitzschia_cf_spathulata_UTKSA0332,Nitzschia_sp_UTKSA0107,Nitzschia_cf_spathulata_UTKSA0387,Nitzschia_cf_dissipata_KSA0035,Staurotropis_americana_HK442,Staurotropis_americana_HK443,Staurotropis_khiyamii_UTKSA0047,Staurotropis_seychellensis_HK172,Craspedostauros_amphoroides_HK447,Craspedostauros_cf_neoconstrictans_HK448,Craspedostauros_paradoxa_HK441,Craspedostauros_alyoubii_UTKSA0083,Nitzschia_lorenziana_GB,Achnanthes_sp_CanIsl_HK303,Achnanthes_sp_CA_HK309,Achnanthes_sp_UTKSA0263,Achnanthes_sp_Guam_HK311,Achnanthes_coarctata_HK079,Achnanthes_sp_CA_HK310,Achnanthes_Azo42arched_X8XI16_2,Hantzschia_amphioxys_v_major_GB,Nitzschia_cf_frigida_HK468,Nitzschia_sp_UTKSA0102,Nitzschia_filiformis_HK073,Nitzschia_draveillensis_GB,Nitzschia_sp_KSA0120,Nitzschia_sp_MX_HK472,Nitzschia_longissima_GB,Nitzschia_sp_CR_HK469,Nitzschia_sp_UTKSA0182,Nitzschia_sp_UTKSA0053,Tryblionella_apiculata_HK087,Tryblionella_gaoana_SZCZCH97,Cylindrotheca_sp_UTKSA0082,Cylindrotheca_closterium_HK180,Cylindrotheca_sp_UTKSA0079,Nitzschia_acidoclinata_GB,Nitzschia_frustulum_GB,Nitzschia_aurariae_SZCZCH966,Nitzschia_sp_UTKSA0171,Nitzschia_incospicua_GB,Denticula_kuetzingii_HK104,Nitzschia_sp_UTKSA0021,Nitzschia_cf_longissima_UTKSA0124,Nitzschia_cf_longissima_HK176,Nitzschia_sp_SZCZCH658,Nitzschia_sp_UTKSA0280,Psammodictyon_pustulum_UTKSA0298,Nitzschia_sp_UTKSA0151,Nitzschia_sp_UTKSA117,Psammodictyon_constrictum_HK440,Psammodictyon_constrictum_HK471,Nitzschia_dubiiformis_GB,Nitzschia_sp_CCMP1698,Nitzschia_sp_UTKSA0260,Nitzschia_traheaformis_SZCZCH970,Nitzschia_traheaformis_SZCZCH971,Nitzschia_sp_UTKSA0109,Nitzschia_sp_HIpeanut_HK470,Nitzschia_sp_UTKSA0111,cf_Amphora_manycp_UTKSA0087,cf_Amphora_UTKSA0115,Eunotia_curvata_HK086,Eunotia_pectinalis_HK153,Eunotia_sp_Guam_HK286,Eunotia_glacialis_HK069,Meuneira_membranacea_HK313,Plagiotropis_sp_PR_HK508,Rhoicosigma_UTKSA0194,Gyrosigma_acuminatum_HK085,Donkinia_UTKSA0269,Carinasigma_minuta_HK418,Pleurosigma_stuxbergii_SZCZCH973,Pleurosigma_UTKSA0167,Pleurosigma_GU52X1_HK495,Pleurosigma_sp_UTKSA0019,Pleurosigma_sp_UTKSA0273,Pleurosigma_sp_UTKSA0264,Haslea_ostrearia_NCC158_4,Haslea_ostrearia_NCC321,Cymatoneis_UTKSA0378,Hippodonta_capitata_GB,cf_Navicula_UTKSA0247,cf_Haslea_UTKSA0122,Trachyneis_sp_CR_HK439,Seminavis_robusta_GU7X_HK493,Navicula_sp_ME_HK491,cf_Navicula_UTKSA0239,Navicula_reinhardtii_GB,Navicula_cryptocephala_HK090,Rhoiconeis_UTKSA0128,Rhoiconeis_GU7X7_HK419,Navicula_sp_FL_HK497,Navicula_perminuta_mbccc3,Navicula_zhengii_SZCZCH96,Navicula_hippodontofallax_SZCZCH703,Navicula_sp_MX_HK486,Navicula_sp_UTKSA0162,Navcula_cari_GB,Navicula_tripunctata_GB,Navicula_sp_KSA0112,Navicula_sp_MX_HK487,Navicula_sp_GU7Y_HK490,Navicula_sp_UTKSA0131,Navicula_sp_FL_HK488,Navicula_sp_FL_HK489,Haslea_sp_KSA0102,Haslea_cf_howeana_GU7Y4_HK494,Haslea_cf_howeana_PR_HK496,Haslea_sp_UTKSA0211,Diploneis_sp_MX_HK435,Diploneis_cf_cheronensis_GU44AY6,Diploneis_1_PackChannelPlankton,Diploneis_sp_FLoval1cppenn5,Diploneis_UTKSA0145,Diploneis_UTKSA0221,Diploneis_UTKSA0150,Diploneis_sp_MX_HK436,Diploneis_cf_smithii_GU44AY6,Diploneis_UTKSA0238,Diploneis_UTKSA0232,Diploneis_subovalis_HK084,Diploneis_UTKSA0267,Diploneis_UTKSA0190,Biremis_sp_UTKSA0352,Biremis_sp_FL_HK438,Scoliopleura_peisonis_HK103,Neidium_productum_HK063,Neidium_affine_HK064,Neidium_bisulcatum_HK076,(Gomphonemopsis_UTKSA0026x,Phaeodactylum_tricornutum_UTEX2089,Phaeodactylum_tricornutum_UTEX646,Phaeodactylum_tricornutum_UTEX640,Phaeodactylum_tricornutum_HK011,Berkeleya_rutilans_HK389,Berkeleya_rutilans_HK154,Berkeleya_hyalina_HK388,Amphipleura_pellucida_HK287,Climaconeis_riddleae_HK178,Climaconeis_undulatum_HK218,Climaconeis_sp_UTKSA0040),Tetramphora_chilensis_8531_Amph132,Amphora_lineolata_6824_AMPH035,Amphora_securicula_6904_AMPH046,Amphora_sulcata_7306_AMPH083,Mastogloia_cf_fimbriata_Guam_HK485,Mastogloia_cf_pumila_HK136,Mastogloia_UTKSA0313,Mastogloia_UTKSA0224,Mastogloia_sp_KSA0062,Mastogloia_sp_Guam_HK314,Lyrella_sp_UTKSA0279,cf_stauroneid_UTKSA0220,Rhoicosphenia_cf_abbreviata_EWT2016_isolate_80,Rhoicosphenia_abbreviata_strain_CH030,Adlafia_brockmannii_GB,Gomphonema_affine_HK098,Gomphonema_parvulum_HK081,Anomoeoneis_fogedii_FD399,Anomoeoneis_sphaerophora_FD160,Placoneis_elginensis_HK096,Geissleria_decussis_FD50,Encyonema_norvegica_FD342,Cymbella_aspera_FD272,Cymbopleura_naviculiformis_22vi092D,Cymbella_proxima_22vi094A,Didymosphenia_geminata_CH058,Lemnicola_hungarica_HK129,Cocconeis_cf_mascarenica_SZCZCH283,Cocconeis_stauroneiformis_s0230,Achnanthidium_minutissimum_GB,Achnanthes_childanos,Cocconeis_sp_FL_HK312,Cocconeis_placentula_HK077,Cocconeis_sp_SZCZP67,Cocconeis_sp_UTKSA0056,Cocconeis_cf_cupulifera_SZCZCH662,Planothidium_frequentissimum_PF1,Planothidium_lanceolatum_PL2,Planothidium_sp_SZCZCH26,cf_Navicula_UTKSA0152,cf_Navicula_UTKSA0158,Luticola_goeppertiana_GB,Craticula_cuspidata_HK061,Fistulifera_saprophila_TCC508,Fistulifera_pelliculosa_CCMP543,Sternimirus_shandongensis_SZCZCH968,Stauroneis_kriegeri_GB,Stauroneis_acuta_HK059,Stauroneis_gracilior_GB,Stauroneis_phoenicenteron_GB,Stauroneis_anceps_GB,Parlibellus_harffianus_SZCZCH75,Stauroneis_sp_UTKSA0410,Parlibellus_hamulifer_GU_HK409,Parlibellus_sp_HK428,Astartiella_sp_SZCZCH151,Astartiella_UTKSA0146,Schizostauron_UTKSA0141,Schizostauron_sp_SZCZP40,Schizostauron_sp_SZCZP32,Mayamaea_permitis_TCC540,Rossia_sp_E3333,Fallacia_sp_GU52X3_HK482,Fallacia_monoculata_HK082,Fallacia_pygmaea_HK093,cf_Diploneis_UTKSA0368,Sellaphora_laevissima_GB,Sellaphora_seminulum_GB,Sellaphora_minima_GB,Eolimna_minima_GB,Pinnularia_brebissonii_HK092,Pinnularia_termitina_HK088,Caloneis_cf_westii_SZCZCH1002,Caloneis_sp_FL_HK431,Caloneis_lewisii_HK060,Caloneis_sp_FL_HK430,Caloneis_GU52V2_HK479,Caloneis_UTKSA0235,Caloneis_sp_CR_HK429,Caloneis_GU7_HK477,Caloneis_sp_KSA0127,Caloneis_UTKSA0252,Amphora_commutata_8520_AMPH126,Amphora_sublaevis_8570_AMPH135,Amphora_aliformis_10105_AMPH177,Amphora_sp_UTKSA0172,Amphora_pediculus_L1030,Amphora_waldeniana_8348_AMPH011,Amphora_helenensis_SZCZCH704,Amphora_cf_helenensis_SZCZP12,Amphora_hyalina_8571_AMPH136,Halamphora_sp_SZCZCH101,Amphora_normanii_GB,Amphora_sp_UTKSA0195,Amphora_coffeiformis_HK089,Halamphora_catenulafalsa_SZCZCH452,Halamphora_oligotraphenta_9561_AMPH009,Halamphora_coloradiana_6020_AMPH025,Halamphora_veneta_6020_AMPH005,Amphora_subtropica_6924_AMPH051,Halamphora_sp_SZCZCH623,Halamphora_sp_SZCZCH975,Amphora_montana_TCC477,Amphora_caribaea_7320_AMPH086,Amphora_sp_UTKSA0177,Amphora_sp_UTKSA0153,Entomoneis_ornata_GB,Entomoneis_sp_SZCZM496,Entomoneis_UTKSA0013,Entomoneis_sp_HK135,Entomoneis_sp_UTKSA0080,Entomoneis_sp_UTKSA0061,Entomoneis_UTKSA0092,Surirella_splendida_19C,Stenopterobia_curvula_L541,Campylodiscus_clypeus_L951,Surirella_cf_fastuosa_SZCZCH189,Cymatopleura_elliptica_HK215,Surirella_ovata_HK214,Surirella_minuta_FD320,Auricula_sp_FL_HK434,Surirella_UTKSA0299,Campylodiscus_sp_3613,Auricula_sp_UTKSA0038,Auricula_sp_UTKSA0071,Campylodiscus_UTKSA0284,Rhopalodia_sp_FL_HK433,Hydrosilicon_1_KSA2015_37,Rhopalodia_sp_9vi081F2,Epithemia_argus_CH211,Epithemia_sorex_CH148,Rhopalodia_gibba_CH155,Rhopalodia_contorta_L1299);
6  (Asterionellopsis_glacialis_HK107,Asterionellopsis_socialis_OR_HK319,Asterionellopsis_socialis_HK181,Bleakeleya_notata_HK247,Perideraion_cf_elongatum_UTKSA0259,Perideraion_elongatum_HK411,Perideraion_montgomeryii_HK246,Koernerella_recticostata_HK242,Rhaphoneis_amphiceros_HK237,Rhaphoneis_amphiceros_HK373,Neodelphineis_sp_HK421,Delphineis_sp_HK133,Delphineis_surirella_NC_HK295,Talaroneis_posidoniae_WK59,Psammoneis_japonica_HK299,Psammoneis_obaidii_UTKSA0057,Psammoneis_sp_UTKSA0250,Psammogramma_s0391,Neofragilaria_nicobarica_s0371,Neofragilaria_cf_nicobarica_HK375,Plagiogramma_sp_WA_HK324,Plagiogramma_staurophorum_HK212,Dimeregramma_sp_HK377,Plagiogramma_sp_HK374,Dimeregramma_sp_TXwinged_HK288,Dimeregramma_sp_HK376,Dimeregramma_sp_HK359,Dimeregramma_BaffinBayTX_HK358,Rhabdonema_arcuatum_HK304,Rhabdonema_sp_Guam_HK369,Rhabdonema_adriatica_MX_HK370,Diatoma_tenue_HK078,Diatoma_elongatum_HK119,Asterionella_formosa_HK144,Tetracyclus_sp_HK416,Tabellaria_flocculosa_HK065,Hanicella_moenia_HK379,Microtabella_interrupta_HK458,Microtabella_interrupta_HK248,Grammatophora_undulata_HK367,Grammatophora_macilenta_HK368,Grammatophora_sp_HK459,Grammatophora_oceanica_HK147,Grammatophora_sp_UTKSA0132,Florella_pascuensis_HK175,Astrosyne_radiata_HK169,Lucanicum_concatenatum_HK378,Neosynedra_provincialis_HK457,Cyclophora_tabellariformis_HK306,Cyclophora_tabellariformis_HK460,Cyclophora_castracanei_HK243,Cyclophora_castracanei_HK395,Cyclophora_cf_minor_FL_HK461,Cyclophora_tenuis_CA_HK308,Cyclophora_tenuis_HI_HK307,Cyclophora_tenuis_GU_HK216,Thalassionema_BlueH20_HK361,Thalassionema_frauenfeldii_HK360,Thalassionema_frauenfeldii_HK372,Pteroncola_sp_UTKSA0078,Hyalosynedra_laevigata_HK362,Hyalosynedra_GU44AI3_HK363,Catacombas_gaillonii_s0045,Tabularia_cf_tabulata_HK109,Ctenophora_pulchella_HK105,Synedra_famelica_HK072,Synedra_ulna_HK075,Centronella_reicheltii_HK150,Grammonema_striatula_HK371,Synedropsis_cf_recta_HK110,Synedropsis_hyperborea_HK117,Licmophora_BigLicmoC1_UTKSA0084,Licmophora_sp_UTKSA0050,Licmophora_sp_UTKSA0191,Licmophora_normaniana_HK403,Licmophora_sp_KSA0085,Licmosphenia_peragallioides_HK364,Licmophora_abbreviata_UTKSA0049,Licmophora_aff_ehrenbergii_HK420,Licmophora_colosalis_HK366,Licmophora_colosalis_UTKSA0066,Licmophora_remulus_HK302,Licmophora_sp_UTKSA0010,Licmophora_sp_UTKSA0029,Licmophora_sp_KSA0151,Licmophora_flucticulata,Licmophora_paradoxa_HK106,Licmophora_sp_MX_HK365,Pseudostriatella_oceanica_s0384,Striatella_unipunctata_Guam_HK177,Striatella_unipunctata_FL_HK318,Fragilariforma_virescens_HK132,Plagiostriata_goreensis_s0388,Castoridens_striata_HK385,Castoridens_hyalina_HK444,Podocystis_spathulata_HK217,Podocystis_cf_americana_FL_HK454,Podocystis_sp_FL_HK453,Opephora_sp_HK296,Psammotaenia_lanceolata_HK316,Hendeyella_dimeregrammopsis_HK391,Hendeyella_lineata_HK325,Pseudostaurosira_construens_HK071,Serratifera_varisterna_HK315,Serratifera_varisterna_HK424,Opephora_guentergrassi_s0263,Nanofrustulum_cf_shiloi_HK056,Staurosirella_pinnata_HK116,Amphora_obtusa_v_crassa_6951_AMPH070,Amphora_sp_UTKSA0275,Amphora_sp_HK502,Amphora_vixvisibilis_SZCZCH967,Bacillaria_sp_UTKSA0009,Bacillaria_sp_GU44BK1_HK475,Bacillaria_paxillifer_HK130,cf_Bacillaria_sp_UTKSA0129,cf_Bacillaria_sp_UTKSA0130,Nitzschia_sp_UTKSA0106,Nitzschia_sp_UTKSA0173,Nitzschia_volvendirostrata_KSA0039,Nitzschia_cf_spathulata_UTKSA0332,Nitzschia_martiana_HK405,Nitzschia_sp_UTKSA0107,Nitzschia_cf_dissipata_KSA0035,Nitzschia_cf_spathulata_UTKSA0387,Staurotropis_americana_HK443,Staurotropis_americana_HK442,Staurotropis_khiyamii_UTKSA0047,Staurotropis_seychellensis_HK172,Craspedostauros_amphoroides_HK447,Craspedostauros_cf_neoconstrictans_HK448,Craspedostauros_paradoxa_HK441,Craspedostauros_alyoubii_UTKSA0083,Nitzschia_lorenziana_GB,Achnanthes_sp_CanIsl_HK303,Achnanthes_sp_CA_HK309,Achnanthes_sp_UTKSA0263,Achnanthes_coarctata_HK079,Achnanthes_sp_Guam_HK311,Achnanthes_sp_CA_HK310,Achnanthes_Azo42arched_X8XI16_2,Hantzschia_amphioxys_v_major_GB,Nitzschia_cf_frigida_HK468,Nitzschia_filiformis_HK073,Nitzschia_sp_UTKSA0102,Nitzschia_sp_KSA0120,Nitzschia_draveillensis_GB,Nitzschia_longissima_GB,Nitzschia_sp_MX_HK472,Nitzschia_sp_CR_HK469,Nitzschia_sp_UTKSA0182,Nitzschia_sp_UTKSA0053,Tryblionella_apiculata_HK087,Tryblionella_gaoana_SZCZCH97,Cylindrotheca_sp_UTKSA0082,Cylindrotheca_sp_UTKSA0079,Cylindrotheca_closterium_HK180,Nitzschia_acidoclinata_GB,Nitzschia_aurariae_SZCZCH966,Nitzschia_frustulum_GB,Nitzschia_sp_UTKSA0171,Nitzschia_incospicua_GB,Denticula_kuetzingii_HK104,Nitzschia_sp_UTKSA0021,Nitzschia_cf_longissima_UTKSA0124,Nitzschia_cf_longissima_HK176,Nitzschia_sp_SZCZCH658,Nitzschia_sp_UTKSA0280,Psammodictyon_pustulum_UTKSA0298,Nitzschia_sp_UTKSA0151,Nitzschia_sp_UTKSA117,Psammodictyon_constrictum_HK440,Psammodictyon_constrictum_HK471,Nitzschia_dubiiformis_GB,Nitzschia_sp_CCMP1698,Nitzschia_sp_UTKSA0260,Nitzschia_traheaformis_SZCZCH970,Nitzschia_traheaformis_SZCZCH971,Nitzschia_sp_UTKSA0109,Nitzschia_sp_HIpeanut_HK470,Nitzschia_sp_UTKSA0111,cf_Amphora_manycp_UTKSA0087,cf_Amphora_UTKSA0115,Eunotia_curvata_HK086,Eunotia_pectinalis_HK153,Eunotia_sp_Guam_HK286,Eunotia_glacialis_HK069,Pleurosigma_stuxbergii_SZCZCH973,Pleurosigma_UTKSA0167,Pleurosigma_GU52X1_HK495,Pleurosigma_sp_UTKSA0019,Pleurosigma_sp_UTKSA0273,Pleurosigma_sp_UTKSA0264,Meuneira_membranacea_HK313,Plagiotropis_sp_PR_HK508,Rhoicosigma_UTKSA0194,Gyrosigma_acuminatum_HK085,Donkinia_UTKSA0269,Carinasigma_minuta_HK418,Haslea_ostrearia_NCC158_4,Haslea_ostrearia_NCC321,Cymatoneis_UTKSA0378,Hippodonta_capitata_GB,cf_Navicula_UTKSA0247,cf_Haslea_UTKSA0122,Navicula_perminuta_mbccc3,Navicula_zhengii_SZCZCH96,Navicula_sp_FL_HK497,Seminavis_robusta_GU7X_HK493,Navicula_sp_ME_HK491,cf_Navicula_UTKSA0239,Navicula_reinhardtii_GB,Navicula_cryptocephala_HK090,Trachyneis_sp_CR_HK439,Rhoiconeis_UTKSA0128,Rhoiconeis_GU7X7_HK419,Navicula_hippodontofallax_SZCZCH703,Navicula_sp_MX_HK486,Navicula_sp_UTKSA0162,Navicula_sp_KSA0112,Navicula_sp_MX_HK487,Navicula_sp_GU7Y_HK490,Navicula_tripunctata_GB,Navcula_cari_GB,Navicula_sp_UTKSA0131,Navicula_sp_FL_HK488,Navicula_sp_FL_HK489,Haslea_sp_KSA0102,Haslea_cf_howeana_GU7Y4_HK494,Haslea_cf_howeana_PR_HK496,Haslea_sp_UTKSA0211,Diploneis_sp_MX_HK435,Diploneis_cf_cheronensis_GU44AY6,Diploneis_1_PackChannelPlankton,Diploneis_sp_FLoval1cppenn5,Diploneis_UTKSA0145,Diploneis_UTKSA0221,Diploneis_UTKSA0150,Diploneis_sp_MX_HK436,Diploneis_cf_smithii_GU44AY6,Diploneis_UTKSA0238,Diploneis_UTKSA0232,Diploneis_subovalis_HK084,Diploneis_UTKSA0190,Diploneis_UTKSA0267,(Tetramphora_chilensis_8531_Amph132,Amphora_lineolata_6824_AMPH035,Amphora_securicula_6904_AMPH046,Amphora_sulcata_7306_AMPH083,Gomphonemopsis_UTKSA0026x,Phaeodactylum_tricornutum_UTEX646,Phaeodactylum_tricornutum_UTEX2089,Phaeodactylum_tricornutum_UTEX640,Phaeodactylum_tricornutum_HK011),Mastogloia_cf_fimbriata_Guam_HK485,Mastogloia_UTKSA0224,Mastogloia_cf_pumila_HK136,Mastogloia_UTKSA0313,Mastogloia_sp_KSA0062,Mastogloia_sp_Guam_HK314,Berkeleya_rutilans_HK154,Berkeleya_rutilans_HK389,Berkeleya_hyalina_HK388,Climaconeis_riddleae_HK178,Amphipleura_pellucida_HK287,Climaconeis_sp_UTKSA0040,Climaconeis_undulatum_HK218,Lyrella_sp_UTKSA0279,cf_stauroneid_UTKSA0220,Rhoicosphenia_abbreviata_strain_CH030,Rhoicosphenia_cf_abbreviata_EWT2016_isolate_80,Adlafia_brockmannii_GB,Anomoeoneis_sphaerophora_FD160,Anomoeoneis_fogedii_FD399,Placoneis_elginensis_HK096,Geissleria_decussis_FD50,Encyonema_norvegica_FD342,Gomphonema_affine_HK098,Gomphonema_parvulum_HK081,Cymbella_aspera_FD272,Cymbopleura_naviculiformis_22vi092D,Cymbella_proxima_22vi094A,Didymosphenia_geminata_CH058,Lemnicola_hungarica_HK129,Cocconeis_cf_mascarenica_SZCZCH283,Cocconeis_stauroneiformis_s0230,Achnanthidium_minutissimum_GB,Achnanthes_childanos,Cocconeis_sp_FL_HK312,Cocconeis_placentula_HK077,Cocconeis_sp_SZCZP67,Cocconeis_cf_cupulifera_SZCZCH662,Cocconeis_sp_UTKSA0056,Planothidium_lanceolatum_PL2,Planothidium_frequentissimum_PF1,Planothidium_sp_SZCZCH26,cf_Navicula_UTKSA0152,cf_Navicula_UTKSA0158,Biremis_sp_UTKSA0352,Biremis_sp_FL_HK438,Scoliopleura_peisonis_HK103,Neidium_productum_HK063,Neidium_affine_HK064,Neidium_bisulcatum_HK076,Luticola_goeppertiana_GB,Craticula_cuspidata_HK061,Fistulifera_saprophila_TCC508,Fistulifera_pelliculosa_CCMP543,Sternimirus_shandongensis_SZCZCH968,Parlibellus_harffianus_SZCZCH75,Stauroneis_kriegeri_GB,Stauroneis_acuta_HK059,Stauroneis_gracilior_GB,Stauroneis_phoenicenteron_GB,Stauroneis_anceps_GB,Stauroneis_sp_UTKSA0410,Parlibellus_hamulifer_GU_HK409,Parlibellus_sp_HK428,Astartiella_UTKSA0146,Astartiella_sp_SZCZCH151,Schizostauron_UTKSA0141,Schizostauron_sp_SZCZP40,Schizostauron_sp_SZCZP32,Mayamaea_permitis_TCC540,Rossia_sp_E3333,Fallacia_sp_GU52X3_HK482,Fallacia_monoculata_HK082,Fallacia_pygmaea_HK093,cf_Diploneis_UTKSA0368,Sellaphora_laevissima_GB,Sellaphora_seminulum_GB,Sellaphora_minima_GB,Eolimna_minima_GB,Pinnularia_brebissonii_HK092,Pinnularia_termitina_HK088,Caloneis_cf_westii_SZCZCH1002,Caloneis_sp_FL_HK431,Caloneis_lewisii_HK060,Caloneis_sp_FL_HK430,Caloneis_GU52V2_HK479,Caloneis_UTKSA0235,Caloneis_sp_CR_HK429,Caloneis_GU7_HK477,Caloneis_sp_KSA0127,Caloneis_UTKSA0252,Amphora_sublaevis_8570_AMPH135,Amphora_commutata_8520_AMPH126,Amphora_aliformis_10105_AMPH177,Amphora_sp_UTKSA0172,Amphora_pediculus_L1030,Amphora_waldeniana_8348_AMPH011,Amphora_helenensis_SZCZCH704,Amphora_cf_helenensis_SZCZP12,Amphora_hyalina_8571_AMPH136,Halamphora_sp_SZCZCH101,Amphora_sp_UTKSA0195,Amphora_normanii_GB,Amphora_coffeiformis_HK089,Halamphora_catenulafalsa_SZCZCH452,Halamphora_oligotraphenta_9561_AMPH009,Halamphora_coloradiana_6020_AMPH025,Halamphora_veneta_6020_AMPH005,Amphora_subtropica_6924_AMPH051,Halamphora_sp_SZCZCH623,Halamphora_sp_SZCZCH975,Amphora_sp_UTKSA0177,Amphora_sp_UTKSA0153,Amphora_montana_TCC477,Amphora_caribaea_7320_AMPH086,Entomoneis_ornata_GB,Entomoneis_UTKSA0013,Entomoneis_sp_SZCZM496,Entomoneis_sp_HK135,Entomoneis_sp_UTKSA0080,Entomoneis_sp_UTKSA0061,Entomoneis_UTKSA0092,Stenopterobia_curvula_L541,Surirella_splendida_19C,Campylodiscus_clypeus_L951,Surirella_cf_fastuosa_SZCZCH189,Cymatopleura_elliptica_HK215,Surirella_minuta_FD320,Surirella_ovata_HK214,Auricula_sp_FL_HK434,Campylodiscus_sp_3613,Surirella_UTKSA0299,Auricula_sp_UTKSA0038,Auricula_sp_UTKSA0071,Campylodiscus_UTKSA0284,Hydrosilicon_1_KSA2015_37,Rhopalodia_sp_FL_HK433,Rhopalodia_sp_9vi081F2,Rhopalodia_gibba_CH155,Rhopalodia_contorta_L1299,Epithemia_argus_CH211,Epithemia_sorex_CH148);
7  (Asterionellopsis_glacialis_HK107,Asterionellopsis_socialis_OR_HK319,Asterionellopsis_socialis_HK181,Bleakeleya_notata_HK247,Perideraion_cf_elongatum_UTKSA0259,Perideraion_elongatum_HK411,Koernerella_recticostata_HK242,Perideraion_montgomeryii_HK246,Rhaphoneis_amphiceros_HK237,Rhaphoneis_amphiceros_HK373,Neodelphineis_sp_HK421,Delphineis_sp_HK133,Delphineis_surirella_NC_HK295,Talaroneis_posidoniae_WK59,Psammoneis_japonica_HK299,Psammoneis_obaidii_UTKSA0057,Psammoneis_sp_UTKSA0250,Psammogramma_s0391,Neofragilaria_nicobarica_s0371,Neofragilaria_cf_nicobarica_HK375,Plagiogramma_sp_WA_HK324,Plagiogramma_staurophorum_HK212,Dimeregramma_sp_HK377,Plagiogramma_sp_HK374,Dimeregramma_sp_TXwinged_HK288,Dimeregramma_sp_HK376,Dimeregramma_sp_HK359,Dimeregramma_BaffinBayTX_HK358,Hanicella_moenia_HK379,Microtabella_interrupta_HK248,Microtabella_interrupta_HK458,Grammatophora_undulata_HK367,Grammatophora_sp_HK459,Grammatophora_macilenta_HK368,Grammatophora_oceanica_HK147,Grammatophora_sp_UTKSA0132,Rhabdonema_arcuatum_HK304,Rhabdonema_sp_Guam_HK369,Rhabdonema_adriatica_MX_HK370,Diatoma_elongatum_HK119,Diatoma_tenue_HK078,Asterionella_formosa_HK144,Tetracyclus_sp_HK416,Tabellaria_flocculosa_HK065,Astrosyne_radiata_HK169,Florella_pascuensis_HK175,Lucanicum_concatenatum_HK378,Neosynedra_provincialis_HK457,Cyclophora_tabellariformis_HK460,Cyclophora_tabellariformis_HK306,Cyclophora_castracanei_HK395,Cyclophora_castracanei_HK243,Cyclophora_cf_minor_FL_HK461,Cyclophora_tenuis_CA_HK308,Cyclophora_tenuis_HI_HK307,Cyclophora_tenuis_GU_HK216,Thalassionema_BlueH20_HK361,Thalassionema_frauenfeldii_HK360,Thalassionema_frauenfeldii_HK372,Pteroncola_sp_UTKSA0078,Hyalosynedra_laevigata_HK362,Hyalosynedra_GU44AI3_HK363,Catacombas_gaillonii_s0045,Tabularia_cf_tabulata_HK109,Ctenophora_pulchella_HK105,Synedra_famelica_HK072,Synedra_ulna_HK075,Centronella_reicheltii_HK150,Grammonema_striatula_HK371,Synedropsis_hyperborea_HK117,Synedropsis_cf_recta_HK110,Licmophora_sp_UTKSA0050,Licmophora_BigLicmoC1_UTKSA0084,Licmophora_sp_UTKSA0191,Licmophora_normaniana_HK403,Licmophora_sp_KSA0085,Licmosphenia_peragallioides_HK364,Licmophora_abbreviata_UTKSA0049,Licmophora_aff_ehrenbergii_HK420,Licmophora_colosalis_HK366,Licmophora_colosalis_UTKSA0066,Licmophora_sp_UTKSA0010,Licmophora_remulus_HK302,Licmophora_sp_KSA0151,Licmophora_sp_UTKSA0029,Licmophora_flucticulata,Licmophora_paradoxa_HK106,Licmophora_sp_MX_HK365,Pseudostriatella_oceanica_s0384,Striatella_unipunctata_Guam_HK177,Striatella_unipunctata_FL_HK318,Fragilariforma_virescens_HK132,Plagiostriata_goreensis_s0388,Castoridens_striata_HK385,Castoridens_hyalina_HK444,Podocystis_spathulata_HK217,Podocystis_cf_americana_FL_HK454,Podocystis_sp_FL_HK453,Opephora_sp_HK296,Pseudostaurosira_construens_HK071,Psammotaenia_lanceolata_HK316,Hendeyella_lineata_HK325,Hendeyella_dimeregrammopsis_HK391,Serratifera_varisterna_HK315,Serratifera_varisterna_HK424,Opephora_guentergrassi_s0263,Staurosirella_pinnata_HK116,Nanofrustulum_cf_shiloi_HK056,Amphora_vixvisibilis_SZCZCH967,Amphora_sp_HK502,Amphora_obtusa_v_crassa_6951_AMPH070,Amphora_sp_UTKSA0275,Staurotropis_americana_HK443,Staurotropis_americana_HK442,Staurotropis_seychellensis_HK172,Staurotropis_khiyamii_UTKSA0047,Craspedostauros_amphoroides_HK447,Craspedostauros_cf_neoconstrictans_HK448,Craspedostauros_paradoxa_HK441,Craspedostauros_alyoubii_UTKSA0083,Bacillaria_sp_UTKSA0009,Bacillaria_paxillifer_HK130,Bacillaria_sp_GU44BK1_HK475,cf_Bacillaria_sp_UTKSA0129,cf_Bacillaria_sp_UTKSA0130,Nitzschia_lorenziana_GB,Nitzschia_sp_UTKSA0106,Nitzschia_sp_UTKSA0173,Nitzschia_volvendirostrata_KSA0039,Nitzschia_martiana_HK405,Nitzschia_cf_spathulata_UTKSA0332,Nitzschia_sp_UTKSA0107,Nitzschia_cf_spathulata_UTKSA0387,Nitzschia_cf_dissipata_KSA0035,Achnanthes_sp_CanIsl_HK303,Achnanthes_sp_CA_HK309,Achnanthes_sp_UTKSA0263,Achnanthes_sp_Guam_HK311,Achnanthes_coarctata_HK079,Achnanthes_sp_CA_HK310,Achnanthes_Azo42arched_X8XI16_2,Hantzschia_amphioxys_v_major_GB,Nitzschia_cf_frigida_HK468,Nitzschia_sp_KSA0120,Nitzschia_draveillensis_GB,Nitzschia_filiformis_HK073,Nitzschia_sp_UTKSA0102,Nitzschia_longissima_GB,Nitzschia_sp_MX_HK472,Nitzschia_sp_CR_HK469,Nitzschia_sp_UTKSA0182,Nitzschia_sp_UTKSA0053,Tryblionella_apiculata_HK087,Tryblionella_gaoana_SZCZCH97,Cylindrotheca_sp_UTKSA0082,Cylindrotheca_sp_UTKSA0079,Cylindrotheca_closterium_HK180,Nitzschia_sp_UTKSA0171,Nitzschia_incospicua_GB,Denticula_kuetzingii_HK104,Nitzschia_acidoclinata_GB,Nitzschia_aurariae_SZCZCH966,Nitzschia_frustulum_GB,Nitzschia_sp_UTKSA0021,Nitzschia_cf_longissima_HK176,Nitzschia_cf_longissima_UTKSA0124,Nitzschia_sp_SZCZCH658,Psammodictyon_pustulum_UTKSA0298,Nitzschia_sp_UTKSA0280,Nitzschia_sp_UTKSA0151,Nitzschia_sp_UTKSA117,Psammodictyon_constrictum_HK440,Psammodictyon_constrictum_HK471,Nitzschia_sp_CCMP1698,Nitzschia_dubiiformis_GB,Nitzschia_sp_UTKSA0260,Nitzschia_traheaformis_SZCZCH970,Nitzschia_traheaformis_SZCZCH971,Nitzschia_sp_UTKSA0109,Nitzschia_sp_HIpeanut_HK470,Nitzschia_sp_UTKSA0111,cf_Amphora_manycp_UTKSA0087,cf_Amphora_UTKSA0115,Eunotia_curvata_HK086,Eunotia_pectinalis_HK153,Eunotia_sp_Guam_HK286,Eunotia_glacialis_HK069,Pleurosigma_stuxbergii_SZCZCH973,Pleurosigma_UTKSA0167,Pleurosigma_GU52X1_HK495,Pleurosigma_sp_UTKSA0019,Pleurosigma_sp_UTKSA0273,Pleurosigma_sp_UTKSA0264,Plagiotropis_sp_PR_HK508,Meuneira_membranacea_HK313,Rhoicosigma_UTKSA0194,Gyrosigma_acuminatum_HK085,Donkinia_UTKSA0269,Carinasigma_minuta_HK418,Haslea_ostrearia_NCC158_4,Haslea_ostrearia_NCC321,Cymatoneis_UTKSA0378,Hippodonta_capitata_GB,cf_Navicula_UTKSA0247,cf_Haslea_UTKSA0122,Trachyneis_sp_CR_HK439,Seminavis_robusta_GU7X_HK493,Navicula_sp_ME_HK491,cf_Navicula_UTKSA0239,Navicula_reinhardtii_GB,Navicula_cryptocephala_HK090,Rhoiconeis_GU7X7_HK419,Rhoiconeis_UTKSA0128,Navicula_sp_FL_HK497,Navicula_perminuta_mbccc3,Navicula_zhengii_SZCZCH96,Navicula_sp_MX_HK486,Navicula_hippodontofallax_SZCZCH703,Navicula_sp_UTKSA0162,Navcula_cari_GB,Navicula_tripunctata_GB,Navicula_sp_KSA0112,Navicula_sp_MX_HK487,Navicula_sp_GU7Y_HK490,Navicula_sp_UTKSA0131,Navicula_sp_FL_HK488,Navicula_sp_FL_HK489,Haslea_sp_KSA0102,Haslea_cf_howeana_GU7Y4_HK494,Haslea_cf_howeana_PR_HK496,Haslea_sp_UTKSA0211,Diploneis_sp_MX_HK435,Diploneis_cf_cheronensis_GU44AY6,Diploneis_1_PackChannelPlankton,Diploneis_sp_FLoval1cppenn5,Diploneis_UTKSA0145,Diploneis_UTKSA0221,Diploneis_UTKSA0150,Diploneis_sp_MX_HK436,Diploneis_UTKSA0238,Diploneis_cf_smithii_GU44AY6,Diploneis_UTKSA0232,Diploneis_subovalis_HK084,Diploneis_UTKSA0267,Diploneis_UTKSA0190,Tetramphora_chilensis_8531_Amph132,Amphora_lineolata_6824_AMPH035,Amphora_securicula_6904_AMPH046,Amphora_sulcata_7306_AMPH083,Berkeleya_rutilans_HK154,Berkeleya_rutilans_HK389,Berkeleya_hyalina_HK388,Amphipleura_pellucida_HK287,Climaconeis_riddleae_HK178,Climaconeis_sp_UTKSA0040,Climaconeis_undulatum_HK218,(Gomphonemopsis_UTKSA0026x,Phaeodactylum_tricornutum_UTEX646,Phaeodactylum_tricornutum_UTEX2089,Phaeodactylum_tricornutum_UTEX640,Phaeodactylum_tricornutum_HK011,Mastogloia_cf_fimbriata_Guam_HK485,Mastogloia_cf_pumila_HK136,Mastogloia_UTKSA0313,Mastogloia_sp_Guam_HK314,Mastogloia_UTKSA0224,Mastogloia_sp_KSA0062),Lyrella_sp_UTKSA0279,cf_stauroneid_UTKSA0220,Rhoicosphenia_cf_abbreviata_EWT2016_isolate_80,Rhoicosphenia_abbreviata_strain_CH030,Adlafia_brockmannii_GB,Gomphonema_affine_HK098,Gomphonema_parvulum_HK081,Anomoeoneis_fogedii_FD399,Anomoeoneis_sphaerophora_FD160,Geissleria_decussis_FD50,Placoneis_elginensis_HK096,Encyonema_norvegica_FD342,Cymbella_proxima_22vi094A,Didymosphenia_geminata_CH058,Cymbella_aspera_FD272,Cymbopleura_naviculiformis_22vi092D,Lemnicola_hungarica_HK129,Cocconeis_cf_mascarenica_SZCZCH283,Cocconeis_stauroneiformis_s0230,Achnanthidium_minutissimum_GB,Achnanthes_childanos,Planothidium_frequentissimum_PF1,Planothidium_lanceolatum_PL2,Planothidium_sp_SZCZCH26,cf_Navicula_UTKSA0152,cf_Navicula_UTKSA0158,Cocconeis_sp_FL_HK312,Cocconeis_placentula_HK077,Cocconeis_sp_SZCZP67,Cocconeis_sp_UTKSA0056,Cocconeis_cf_cupulifera_SZCZCH662,Biremis_sp_FL_HK438,Biremis_sp_UTKSA0352,Scoliopleura_peisonis_HK103,Neidium_productum_HK063,Neidium_bisulcatum_HK076,Neidium_affine_HK064,Luticola_goeppertiana_GB,Stauroneis_sp_UTKSA0410,Parlibellus_hamulifer_GU_HK409,Parlibellus_sp_HK428,Astartiella_sp_SZCZCH151,Astartiella_UTKSA0146,Schizostauron_UTKSA0141,Schizostauron_sp_SZCZP40,Schizostauron_sp_SZCZP32,Craticula_cuspidata_HK061,Parlibellus_harffianus_SZCZCH75,Fistulifera_saprophila_TCC508,Fistulifera_pelliculosa_CCMP543,Sternimirus_shandongensis_SZCZCH968,Stauroneis_kriegeri_GB,Stauroneis_acuta_HK059,Stauroneis_gracilior_GB,Stauroneis_phoenicenteron_GB,Stauroneis_anceps_GB,Mayamaea_permitis_TCC540,Rossia_sp_E3333,Fallacia_sp_GU52X3_HK482,Fallacia_monoculata_HK082,Fallacia_pygmaea_HK093,cf_Diploneis_UTKSA0368,Sellaphora_laevissima_GB,Sellaphora_seminulum_GB,Sellaphora_minima_GB,Eolimna_minima_GB,Pinnularia_brebissonii_HK092,Pinnularia_termitina_HK088,Caloneis_cf_westii_SZCZCH1002,Caloneis_sp_FL_HK431,Caloneis_lewisii_HK060,Caloneis_sp_FL_HK430,Caloneis_UTKSA0235,Caloneis_GU52V2_HK479,Caloneis_sp_CR_HK429,Caloneis_GU7_HK477,Caloneis_UTKSA0252,Caloneis_sp_KSA0127,Amphora_sublaevis_8570_AMPH135,Amphora_commutata_8520_AMPH126,Amphora_aliformis_10105_AMPH177,Amphora_sp_UTKSA0172,Amphora_helenensis_SZCZCH704,Amphora_cf_helenensis_SZCZP12,Amphora_waldeniana_8348_AMPH011,Amphora_pediculus_L1030,Amphora_hyalina_8571_AMPH136,Halamphora_sp_SZCZCH101,Amphora_normanii_GB,Amphora_sp_UTKSA0195,Amphora_coffeiformis_HK089,Halamphora_catenulafalsa_SZCZCH452,Halamphora_oligotraphenta_9561_AMPH009,Halamphora_coloradiana_6020_AMPH025,Halamphora_veneta_6020_AMPH005,Amphora_subtropica_6924_AMPH051,Halamphora_sp_SZCZCH623,Halamphora_sp_SZCZCH975,Amphora_sp_UTKSA0177,Amphora_sp_UTKSA0153,Amphora_caribaea_7320_AMPH086,Amphora_montana_TCC477,Entomoneis_ornata_GB,Entomoneis_UTKSA0013,Entomoneis_sp_SZCZM496,Entomoneis_sp_HK135,Entomoneis_sp_UTKSA0080,Entomoneis_UTKSA0092,Entomoneis_sp_UTKSA0061,Surirella_splendida_19C,Stenopterobia_curvula_L541,Campylodiscus_clypeus_L951,Surirella_cf_fastuosa_SZCZCH189,Cymatopleura_elliptica_HK215,Surirella_minuta_FD320,Surirella_ovata_HK214,Auricula_sp_FL_HK434,Auricula_sp_UTKSA0071,Auricula_sp_UTKSA0038,Campylodiscus_sp_3613,Surirella_UTKSA0299,Campylodiscus_UTKSA0284,Hydrosilicon_1_KSA2015_37,Rhopalodia_sp_FL_HK433,Rhopalodia_sp_9vi081F2,Epithemia_argus_CH211,Epithemia_sorex_CH148,Rhopalodia_gibba_CH155,Rhopalodia_contorta_L1299);
8  (Asterionellopsis_glacialis_HK107,Asterionellopsis_socialis_HK181,Asterionellopsis_socialis_OR_HK319,Rhaphoneis_amphiceros_HK237,Rhaphoneis_amphiceros_HK373,Neodelphineis_sp_HK421,Delphineis_surirella_NC_HK295,Delphineis_sp_HK133,Bleakeleya_notata_HK247,Perideraion_cf_elongatum_UTKSA0259,Perideraion_elongatum_HK411,Perideraion_montgomeryii_HK246,Koernerella_recticostata_HK242,Talaroneis_posidoniae_WK59,Psammoneis_japonica_HK299,Psammoneis_obaidii_UTKSA0057,Psammoneis_sp_UTKSA0250,Psammogramma_s0391,Neofragilaria_nicobarica_s0371,Neofragilaria_cf_nicobarica_HK375,Plagiogramma_sp_WA_HK324,Plagiogramma_staurophorum_HK212,Dimeregramma_sp_HK377,Plagiogramma_sp_HK374,Dimeregramma_sp_TXwinged_HK288,Dimeregramma_sp_HK376,Dimeregramma_sp_HK359,Dimeregramma_BaffinBayTX_HK358,Fragilariforma_virescens_HK132,Plagiostriata_goreensis_s0388,Castoridens_striata_HK385,Castoridens_hyalina_HK444,Podocystis_spathulata_HK217,Podocystis_cf_americana_FL_HK454,Podocystis_sp_FL_HK453,Opephora_sp_HK296,Pseudostaurosira_construens_HK071,Psammotaenia_lanceolata_HK316,Hendeyella_lineata_HK325,Hendeyella_dimeregrammopsis_HK391,Serratifera_varisterna_HK315,Serratifera_varisterna_HK424,Opephora_guentergrassi_s0263,Nanofrustulum_cf_shiloi_HK056,Staurosirella_pinnata_HK116,Florella_pascuensis_HK175,Astrosyne_radiata_HK169,Neosynedra_provincialis_HK457,Lucanicum_concatenatum_HK378,Cyclophora_castracanei_HK395,Cyclophora_castracanei_HK243,Cyclophora_tabellariformis_HK306,Cyclophora_tabellariformis_HK460,Cyclophora_cf_minor_FL_HK461,Cyclophora_tenuis_CA_HK308,Cyclophora_tenuis_HI_HK307,Cyclophora_tenuis_GU_HK216,Rhabdonema_arcuatum_HK304,Rhabdonema_adriatica_MX_HK370,Rhabdonema_sp_Guam_HK369,Diatoma_tenue_HK078,Diatoma_elongatum_HK119,Asterionella_formosa_HK144,Tabellaria_flocculosa_HK065,Tetracyclus_sp_HK416,Hanicella_moenia_HK379,Microtabella_interrupta_HK248,Microtabella_interrupta_HK458,Grammatophora_undulata_HK367,Grammatophora_oceanica_HK147,Grammatophora_sp_UTKSA0132,Grammatophora_sp_HK459,Grammatophora_macilenta_HK368,Thalassionema_BlueH20_HK361,Thalassionema_frauenfeldii_HK360,Thalassionema_frauenfeldii_HK372,Pteroncola_sp_UTKSA0078,Hyalosynedra_laevigata_HK362,Hyalosynedra_GU44AI3_HK363,Catacombas_gaillonii_s0045,Tabularia_cf_tabulata_HK109,Ctenophora_pulchella_HK105,Synedra_famelica_HK072,Synedra_ulna_HK075,Centronella_reicheltii_HK150,Grammonema_striatula_HK371,Synedropsis_hyperborea_HK117,Synedropsis_cf_recta_HK110,Licmophora_BigLicmoC1_UTKSA0084,Licmophora_sp_UTKSA0050,Licmophora_sp_UTKSA0191,Licmophora_normaniana_HK403,Licmophora_sp_KSA0085,Licmosphenia_peragallioides_HK364,Licmophora_abbreviata_UTKSA0049,Licmophora_aff_ehrenbergii_HK420,Licmophora_colosalis_HK366,Licmophora_colosalis_UTKSA0066,Licmophora_remulus_HK302,Licmophora_sp_UTKSA0010,Licmophora_sp_KSA0151,Licmophora_sp_UTKSA0029,Licmophora_flucticulata,Licmophora_paradoxa_HK106,Licmophora_sp_MX_HK365,Pseudostriatella_oceanica_s0384,Striatella_unipunctata_FL_HK318,Striatella_unipunctata_Guam_HK177,Amphora_sp_HK502,Amphora_vixvisibilis_SZCZCH967,Amphora_sp_UTKSA0275,Amphora_obtusa_v_crassa_6951_AMPH070,Bacillaria_sp_UTKSA0009,cf_Bacillaria_sp_UTKSA0130,cf_Bacillaria_sp_UTKSA0129,Bacillaria_paxillifer_HK130,Bacillaria_sp_GU44BK1_HK475,Nitzschia_sp_UTKSA0106,Nitzschia_volvendirostrata_KSA0039,Nitzschia_sp_UTKSA0173,Nitzschia_martiana_HK405,Nitzschia_cf_spathulata_UTKSA0332,Nitzschia_sp_UTKSA0107,Nitzschia_cf_spathulata_UTKSA0387,Nitzschia_cf_dissipata_KSA0035,Staurotropis_americana_HK443,Staurotropis_americana_HK442,Staurotropis_seychellensis_HK172,Staurotropis_khiyamii_UTKSA0047,Craspedostauros_amphoroides_HK447,Craspedostauros_cf_neoconstrictans_HK448,Craspedostauros_paradoxa_HK441,Craspedostauros_alyoubii_UTKSA0083,Nitzschia_lorenziana_GB,Achnanthes_sp_CanIsl_HK303,Achnanthes_sp_CA_HK309,Achnanthes_sp_UTKSA0263,Achnanthes_coarctata_HK079,Achnanthes_sp_Guam_HK311,Achnanthes_Azo42arched_X8XI16_2,Achnanthes_sp_CA_HK310,Hantzschia_amphioxys_v_major_GB,Nitzschia_cf_frigida_HK468,Nitzschia_sp_UTKSA0102,Nitzschia_filiformis_HK073,Nitzschia_sp_KSA0120,Nitzschia_draveillensis_GB,Nitzschia_longissima_GB,Nitzschia_sp_MX_HK472,Nitzschia_sp_UTKSA0182,Nitzschia_sp_CR_HK469,Nitzschia_sp_UTKSA0053,Tryblionella_apiculata_HK087,Tryblionella_gaoana_SZCZCH97,Cylindrotheca_sp_UTKSA0082,Cylindrotheca_closterium_HK180,Cylindrotheca_sp_UTKSA0079,Nitzschia_sp_UTKSA0171,Nitzschia_incospicua_GB,Denticula_kuetzingii_HK104,Nitzschia_acidoclinata_GB,Nitzschia_aurariae_SZCZCH966,Nitzschia_frustulum_GB,Nitzschia_sp_UTKSA0021,Nitzschia_cf_longissima_UTKSA0124,Nitzschia_cf_longissima_HK176,Nitzschia_sp_SZCZCH658,Nitzschia_sp_UTKSA0280,Psammodictyon_pustulum_UTKSA0298,Nitzschia_sp_UTKSA0151,Nitzschia_sp_UTKSA117,Psammodictyon_constrictum_HK471,Psammodictyon_constrictum_HK440,Nitzschia_dubiiformis_GB,Nitzschia_sp_CCMP1698,Nitzschia_sp_UTKSA0260,Nitzschia_sp_UTKSA0109,Nitzschia_traheaformis_SZCZCH970,Nitzschia_traheaformis_SZCZCH971,Nitzschia_sp_UTKSA0111,Nitzschia_sp_HIpeanut_HK470,cf_Amphora_manycp_UTKSA0087,cf_Amphora_UTKSA0115,Eunotia_curvata_HK086,Eunotia_pectinalis_HK153,Eunotia_sp_Guam_HK286,Eunotia_glacialis_HK069,Pleurosigma_stuxbergii_SZCZCH973,Pleurosigma_UTKSA0167,Pleurosigma_GU52X1_HK495,Pleurosigma_sp_UTKSA0019,Pleurosigma_sp_UTKSA0264,Pleurosigma_sp_UTKSA0273,Meuneira_membranacea_HK313,Plagiotropis_sp_PR_HK508,Rhoicosigma_UTKSA0194,Gyrosigma_acuminatum_HK085,Carinasigma_minuta_HK418,Donkinia_UTKSA0269,Haslea_ostrearia_NCC158_4,Haslea_ostrearia_NCC321,Cymatoneis_UTKSA0378,Hippodonta_capitata_GB,cf_Navicula_UTKSA0247,cf_Haslea_UTKSA0122,Navicula_perminuta_mbccc3,Navicula_zhengii_SZCZCH96,Navicula_sp_FL_HK497,Seminavis_robusta_GU7X_HK493,Navicula_sp_ME_HK491,cf_Navicula_UTKSA0239,Navicula_cryptocephala_HK090,Navicula_reinhardtii_GB,Trachyneis_sp_CR_HK439,Rhoiconeis_UTKSA0128,Rhoiconeis_GU7X7_HK419,Navicula_hippodontofallax_SZCZCH703,Navicula_sp_MX_HK486,Navicula_sp_UTKSA0162,Navicula_sp_KSA0112,Navicula_sp_MX_HK487,Navicula_sp_GU7Y_HK490,Navcula_cari_GB,Navicula_tripunctata_GB,Navicula_sp_UTKSA0131,Navicula_sp_FL_HK488,Navicula_sp_FL_HK489,Haslea_sp_KSA0102,Haslea_cf_howeana_GU7Y4_HK494,Haslea_cf_howeana_PR_HK496,Haslea_sp_UTKSA0211,Diploneis_sp_MX_HK435,Diploneis_cf_cheronensis_GU44AY6,Diploneis_1_PackChannelPlankton,Diploneis_sp_FLoval1cppenn5,Diploneis_UTKSA0145,Diploneis_UTKSA0221,Diploneis_UTKSA0150,Diploneis_sp_MX_HK436,Diploneis_cf_smithii_GU44AY6,Diploneis_UTKSA0238,Diploneis_UTKSA0232,Diploneis_subovalis_HK084,Diploneis_UTKSA0190,Diploneis_UTKSA0267,Biremis_sp_UTKSA0352,Biremis_sp_FL_HK438,Scoliopleura_peisonis_HK103,Neidium_productum_HK063,Neidium_affine_HK064,Neidium_bisulcatum_HK076,(Gomphonemopsis_UTKSA0026x,Phaeodactylum_tricornutum_HK011,Phaeodactylum_tricornutum_UTEX640,Phaeodactylum_tricornutum_UTEX2089,Phaeodactylum_tricornutum_UTEX646,Tetramphora_chilensis_8531_Amph132,Amphora_lineolata_6824_AMPH035,Amphora_sulcata_7306_AMPH083,Amphora_securicula_6904_AMPH046,Mastogloia_cf_fimbriata_Guam_HK485,Mastogloia_cf_pumila_HK136,Mastogloia_UTKSA0313,Mastogloia_sp_KSA0062,Mastogloia_UTKSA0224,Mastogloia_sp_Guam_HK314),Berkeleya_rutilans_HK389,Berkeleya_rutilans_HK154,Berkeleya_hyalina_HK388,Amphipleura_pellucida_HK287,Climaconeis_riddleae_HK178,Climaconeis_undulatum_HK218,Climaconeis_sp_UTKSA0040,Lyrella_sp_UTKSA0279,cf_stauroneid_UTKSA0220,Rhoicosphenia_abbreviata_strain_CH030,Rhoicosphenia_cf_abbreviata_EWT2016_isolate_80,Adlafia_brockmannii_GB,Gomphonema_affine_HK098,Gomphonema_parvulum_HK081,Anomoeoneis_fogedii_FD399,Anomoeoneis_sphaerophora_FD160,Placoneis_elginensis_HK096,Geissleria_decussis_FD50,Encyonema_norvegica_FD342,Didymosphenia_geminata_CH058,Cymbella_proxima_22vi094A,Cymbella_aspera_FD272,Cymbopleura_naviculiformis_22vi092D,Lemnicola_hungarica_HK129,Cocconeis_cf_mascarenica_SZCZCH283,Cocconeis_stauroneiformis_s0230,Achnanthidium_minutissimum_GB,Achnanthes_childanos,Planothidium_frequentissimum_PF1,Planothidium_lanceolatum_PL2,Planothidium_sp_SZCZCH26,cf_Navicula_UTKSA0152,cf_Navicula_UTKSA0158,Cocconeis_sp_FL_HK312,Cocconeis_placentula_HK077,Cocconeis_sp_SZCZP67,Cocconeis_sp_UTKSA0056,Cocconeis_cf_cupulifera_SZCZCH662,Luticola_goeppertiana_GB,Craticula_cuspidata_HK061,Fistulifera_pelliculosa_CCMP543,Fistulifera_saprophila_TCC508,Sternimirus_shandongensis_SZCZCH968,Stauroneis_kriegeri_GB,Stauroneis_acuta_HK059,Stauroneis_gracilior_GB,Stauroneis_anceps_GB,Stauroneis_phoenicenteron_GB,Parlibellus_harffianus_SZCZCH75,Stauroneis_sp_UTKSA0410,Parlibellus_hamulifer_GU_HK409,Parlibellus_sp_HK428,Astartiella_UTKSA0146,Astartiella_sp_SZCZCH151,Schizostauron_UTKSA0141,Schizostauron_sp_SZCZP32,Schizostauron_sp_SZCZP40,Mayamaea_permitis_TCC540,Rossia_sp_E3333,Fallacia_sp_GU52X3_HK482,Fallacia_monoculata_HK082,cf_Diploneis_UTKSA0368,Fallacia_pygmaea_HK093,Sellaphora_laevissima_GB,Sellaphora_seminulum_GB,Sellaphora_minima_GB,Eolimna_minima_GB,Pinnularia_brebissonii_HK092,Pinnularia_termitina_HK088,Caloneis_sp_FL_HK431,Caloneis_cf_westii_SZCZCH1002,Caloneis_lewisii_HK060,Caloneis_sp_FL_HK430,Caloneis_GU52V2_HK479,Caloneis_UTKSA0235,Caloneis_sp_CR_HK429,Caloneis_GU7_HK477,Caloneis_sp_KSA0127,Caloneis_UTKSA0252,Amphora_sublaevis_8570_AMPH135,Amphora_commutata_8520_AMPH126,Amphora_aliformis_10105_AMPH177,Amphora_sp_UTKSA0172,Amphora_helenensis_SZCZCH704,Amphora_cf_helenensis_SZCZP12,Amphora_pediculus_L1030,Amphora_waldeniana_8348_AMPH011,Amphora_hyalina_8571_AMPH136,Halamphora_sp_SZCZCH101,Amphora_normanii_GB,Amphora_sp_UTKSA0195,Amphora_coffeiformis_HK089,Halamphora_catenulafalsa_SZCZCH452,Halamphora_oligotraphenta_9561_AMPH009,Halamphora_coloradiana_6020_AMPH025,Halamphora_veneta_6020_AMPH005,Amphora_subtropica_6924_AMPH051,Halamphora_sp_SZCZCH975,Halamphora_sp_SZCZCH623,Amphora_caribaea_7320_AMPH086,Amphora_montana_TCC477,Amphora_sp_UTKSA0153,Amphora_sp_UTKSA0177,Entomoneis_ornata_GB,Entomoneis_UTKSA0013,Entomoneis_sp_SZCZM496,Entomoneis_sp_HK135,Entomoneis_sp_UTKSA0080,Entomoneis_sp_UTKSA0061,Entomoneis_UTKSA0092,Stenopterobia_curvula_L541,Surirella_splendida_19C,Campylodiscus_clypeus_L951,Surirella_cf_fastuosa_SZCZCH189,Cymatopleura_elliptica_HK215,Surirella_minuta_FD320,Surirella_ovata_HK214,Auricula_sp_FL_HK434,Auricula_sp_UTKSA0038,Auricula_sp_UTKSA0071,Campylodiscus_sp_3613,Surirella_UTKSA0299,Campylodiscus_UTKSA0284,Hydrosilicon_1_KSA2015_37,Rhopalodia_sp_FL_HK433,Rhopalodia_sp_9vi081F2,Rhopalodia_contorta_L1299,Rhopalodia_gibba_CH155,Epithemia_argus_CH211,Epithemia_sorex_CH148);
9  (Asterionellopsis_glacialis_HK107,Asterionellopsis_socialis_OR_HK319,Asterionellopsis_socialis_HK181,Bleakeleya_notata_HK247,Perideraion_cf_elongatum_UTKSA0259,Perideraion_elongatum_HK411,Perideraion_montgomeryii_HK246,Koernerella_recticostata_HK242,Rhaphoneis_amphiceros_HK237,Rhaphoneis_amphiceros_HK373,Neodelphineis_sp_HK421,Delphineis_sp_HK133,Delphineis_surirella_NC_HK295,Talaroneis_posidoniae_WK59,Psammoneis_japonica_HK299,Psammoneis_obaidii_UTKSA0057,Psammoneis_sp_UTKSA0250,Psammogramma_s0391,Neofragilaria_nicobarica_s0371,Neofragilaria_cf_nicobarica_HK375,Plagiogramma_sp_WA_HK324,Plagiogramma_staurophorum_HK212,Dimeregramma_sp_HK377,Plagiogramma_sp_HK374,Dimeregramma_sp_TXwinged_HK288,Dimeregramma_sp_HK376,Dimeregramma_sp_HK359,Dimeregramma_BaffinBayTX_HK358,Rhabdonema_arcuatum_HK304,Rhabdonema_sp_Guam_HK369,Rhabdonema_adriatica_MX_HK370,Diatoma_tenue_HK078,Diatoma_elongatum_HK119,Asterionella_formosa_HK144,Tabellaria_flocculosa_HK065,Tetracyclus_sp_HK416,Hanicella_moenia_HK379,Microtabella_interrupta_HK458,Microtabella_interrupta_HK248,Grammatophora_undulata_HK367,Grammatophora_oceanica_HK147,Grammatophora_sp_UTKSA0132,Grammatophora_sp_HK459,Grammatophora_macilenta_HK368,Florella_pascuensis_HK175,Astrosyne_radiata_HK169,Lucanicum_concatenatum_HK378,Neosynedra_provincialis_HK457,Cyclophora_cf_minor_FL_HK461,Cyclophora_tenuis_CA_HK308,Cyclophora_tenuis_HI_HK307,Cyclophora_tenuis_GU_HK216,Cyclophora_castracanei_HK395,Cyclophora_castracanei_HK243,Cyclophora_tabellariformis_HK306,Cyclophora_tabellariformis_HK460,Thalassionema_BlueH20_HK361,Thalassionema_frauenfeldii_HK360,Thalassionema_frauenfeldii_HK372,Pteroncola_sp_UTKSA0078,Hyalosynedra_laevigata_HK362,Hyalosynedra_GU44AI3_HK363,Catacombas_gaillonii_s0045,Tabularia_cf_tabulata_HK109,Ctenophora_pulchella_HK105,Synedra_famelica_HK072,Synedra_ulna_HK075,Centronella_reicheltii_HK150,Grammonema_striatula_HK371,Synedropsis_cf_recta_HK110,Synedropsis_hyperborea_HK117,Licmophora_sp_UTKSA0050,Licmophora_BigLicmoC1_UTKSA0084,Licmophora_sp_UTKSA0191,Licmophora_normaniana_HK403,Licmophora_sp_KSA0085,Licmosphenia_peragallioides_HK364,Licmophora_abbreviata_UTKSA0049,Licmophora_aff_ehrenbergii_HK420,Licmophora_colosalis_UTKSA0066,Licmophora_colosalis_HK366,Licmophora_sp_UTKSA0010,Licmophora_remulus_HK302,Licmophora_sp_UTKSA0029,Licmophora_sp_KSA0151,Licmophora_flucticulata,Licmophora_paradoxa_HK106,Licmophora_sp_MX_HK365,Pseudostriatella_oceanica_s0384,Striatella_unipunctata_FL_HK318,Striatella_unipunctata_Guam_HK177,Fragilariforma_virescens_HK132,Plagiostriata_goreensis_s0388,Castoridens_striata_HK385,Castoridens_hyalina_HK444,Podocystis_spathulata_HK217,Podocystis_cf_americana_FL_HK454,Podocystis_sp_FL_HK453,Opephora_sp_HK296,Psammotaenia_lanceolata_HK316,Hendeyella_dimeregrammopsis_HK391,Hendeyella_lineata_HK325,Pseudostaurosira_construens_HK071,Serratifera_varisterna_HK315,Serratifera_varisterna_HK424,Opephora_guentergrassi_s0263,Nanofrustulum_cf_shiloi_HK056,Staurosirella_pinnata_HK116,Amphora_sp_UTKSA0275,Amphora_obtusa_v_crassa_6951_AMPH070,Amphora_sp_HK502,Amphora_vixvisibilis_SZCZCH967,Staurotropis_americana_HK442,Staurotropis_americana_HK443,Staurotropis_khiyamii_UTKSA0047,Staurotropis_seychellensis_HK172,Craspedostauros_amphoroides_HK447,Craspedostauros_cf_neoconstrictans_HK448,Craspedostauros_paradoxa_HK441,Craspedostauros_alyoubii_UTKSA0083,Bacillaria_sp_UTKSA0009,cf_Bacillaria_sp_UTKSA0129,cf_Bacillaria_sp_UTKSA0130,Bacillaria_paxillifer_HK130,Bacillaria_sp_GU44BK1_HK475,Nitzschia_lorenziana_GB,Nitzschia_sp_UTKSA0106,Nitzschia_sp_UTKSA0173,Nitzschia_volvendirostrata_KSA0039,Nitzschia_martiana_HK405,Nitzschia_cf_spathulata_UTKSA0332,Nitzschia_sp_UTKSA0107,Nitzschia_cf_spathulata_UTKSA0387,Nitzschia_cf_dissipata_KSA0035,Achnanthes_sp_CanIsl_HK303,Achnanthes_sp_CA_HK309,Achnanthes_sp_UTKSA0263,Achnanthes_sp_Guam_HK311,Achnanthes_coarctata_HK079,Achnanthes_sp_CA_HK310,Achnanthes_Azo42arched_X8XI16_2,Hantzschia_amphioxys_v_major_GB,Nitzschia_cf_frigida_HK468,Nitzschia_sp_UTKSA0102,Nitzschia_filiformis_HK073,Nitzschia_draveillensis_GB,Nitzschia_sp_KSA0120,Nitzschia_sp_MX_HK472,Nitzschia_longissima_GB,Nitzschia_sp_CR_HK469,Nitzschia_sp_UTKSA0182,Nitzschia_sp_UTKSA0053,Tryblionella_apiculata_HK087,Tryblionella_gaoana_SZCZCH97,Cylindrotheca_sp_UTKSA0082,Cylindrotheca_closterium_HK180,Cylindrotheca_sp_UTKSA0079,Nitzschia_acidoclinata_GB,Nitzschia_frustulum_GB,Nitzschia_aurariae_SZCZCH966,Nitzschia_sp_UTKSA0171,Nitzschia_incospicua_GB,Denticula_kuetzingii_HK104,Nitzschia_sp_UTKSA0021,Nitzschia_cf_longissima_UTKSA0124,Nitzschia_cf_longissima_HK176,Nitzschia_sp_SZCZCH658,Nitzschia_sp_UTKSA0280,Psammodictyon_pustulum_UTKSA0298,Nitzschia_sp_UTKSA0151,Nitzschia_sp_UTKSA117,Psammodictyon_constrictum_HK440,Psammodictyon_constrictum_HK471,Nitzschia_dubiiformis_GB,Nitzschia_sp_CCMP1698,Nitzschia_sp_UTKSA0260,Nitzschia_traheaformis_SZCZCH970,Nitzschia_traheaformis_SZCZCH971,Nitzschia_sp_UTKSA0109,Nitzschia_sp_HIpeanut_HK470,Nitzschia_sp_UTKSA0111,cf_Amphora_manycp_UTKSA0087,cf_Amphora_UTKSA0115,Eunotia_curvata_HK086,Eunotia_pectinalis_HK153,Eunotia_sp_Guam_HK286,Eunotia_glacialis_HK069,Pleurosigma_stuxbergii_SZCZCH973,Pleurosigma_UTKSA0167,Pleurosigma_GU52X1_HK495,Pleurosigma_sp_UTKSA0019,Pleurosigma_sp_UTKSA0273,Pleurosigma_sp_UTKSA0264,Meuneira_membranacea_HK313,Plagiotropis_sp_PR_HK508,Rhoicosigma_UTKSA0194,Gyrosigma_acuminatum_HK085,Donkinia_UTKSA0269,Carinasigma_minuta_HK418,Haslea_ostrearia_NCC158_4,Haslea_ostrearia_NCC321,Cymatoneis_UTKSA0378,Hippodonta_capitata_GB,cf_Navicula_UTKSA0247,cf_Haslea_UTKSA0122,Trachyneis_sp_CR_HK439,Seminavis_robusta_GU7X_HK493,Navicula_sp_ME_HK491,cf_Navicula_UTKSA0239,Navicula_reinhardtii_GB,Navicula_cryptocephala_HK090,Rhoiconeis_UTKSA0128,Rhoiconeis_GU7X7_HK419,Navicula_sp_FL_HK497,Navicula_perminuta_mbccc3,Navicula_zhengii_SZCZCH96,Navicula_hippodontofallax_SZCZCH703,Navicula_sp_MX_HK486,Navicula_sp_UTKSA0162,Navcula_cari_GB,Navicula_tripunctata_GB,Navicula_sp_KSA0112,Navicula_sp_MX_HK487,Navicula_sp_GU7Y_HK490,Navicula_sp_UTKSA0131,Navicula_sp_FL_HK488,Navicula_sp_FL_HK489,Haslea_sp_KSA0102,Haslea_cf_howeana_GU7Y4_HK494,Haslea_cf_howeana_PR_HK496,Haslea_sp_UTKSA0211,Diploneis_sp_MX_HK435,Diploneis_cf_cheronensis_GU44AY6,Diploneis_1_PackChannelPlankton,Diploneis_sp_FLoval1cppenn5,Diploneis_UTKSA0145,Diploneis_UTKSA0221,Diploneis_UTKSA0150,Diploneis_sp_MX_HK436,Diploneis_cf_smithii_GU44AY6,Diploneis_UTKSA0238,Diploneis_UTKSA0232,Diploneis_subovalis_HK084,Diploneis_UTKSA0267,Diploneis_UTKSA0190,Berkeleya_rutilans_HK389,Berkeleya_rutilans_HK154,Berkeleya_hyalina_HK388,Amphipleura_pellucida_HK287,Climaconeis_riddleae_HK178,Climaconeis_undulatum_HK218,Climaconeis_sp_UTKSA0040,Tetramphora_chilensis_8531_Amph132,Amphora_lineolata_6824_AMPH035,Amphora_securicula_6904_AMPH046,Amphora_sulcata_7306_AMPH083,Mastogloia_cf_fimbriata_Guam_HK485,Mastogloia_cf_pumila_HK136,Mastogloia_UTKSA0313,Mastogloia_sp_KSA0062,Mastogloia_UTKSA0224,Mastogloia_sp_Guam_HK314,Lemnicola_hungarica_HK129,Cocconeis_cf_mascarenica_SZCZCH283,Cocconeis_stauroneiformis_s0230,Achnanthidium_minutissimum_GB,Achnanthes_childanos,Cocconeis_sp_FL_HK312,Cocconeis_placentula_HK077,Cocconeis_sp_SZCZP67,Cocconeis_sp_UTKSA0056,Cocconeis_cf_cupulifera_SZCZCH662,Planothidium_frequentissimum_PF1,Planothidium_lanceolatum_PL2,Planothidium_sp_SZCZCH26,cf_Navicula_UTKSA0152,cf_Navicula_UTKSA0158,Lyrella_sp_UTKSA0279,cf_stauroneid_UTKSA0220,(Gomphonemopsis_UTKSA0026x,Phaeodactylum_tricornutum_UTEX2089,Phaeodactylum_tricornutum_UTEX646,Phaeodactylum_tricornutum_UTEX640,Phaeodactylum_tricornutum_HK011,Rhoicosphenia_abbreviata_strain_CH030,Adlafia_brockmannii_GB,Rhoicosphenia_cf_abbreviata_EWT2016_isolate_80,Anomoeoneis_fogedii_FD399,Anomoeoneis_sphaerophora_FD160,Placoneis_elginensis_HK096,Geissleria_decussis_FD50,Encyonema_norvegica_FD342,Gomphonema_affine_HK098,Gomphonema_parvulum_HK081,Cymbella_aspera_FD272,Cymbopleura_naviculiformis_22vi092D,Cymbella_proxima_22vi094A,Didymosphenia_geminata_CH058),Biremis_sp_UTKSA0352,Biremis_sp_FL_HK438,Scoliopleura_peisonis_HK103,Neidium_productum_HK063,Neidium_affine_HK064,Neidium_bisulcatum_HK076,Luticola_goeppertiana_GB,Craticula_cuspidata_HK061,Fistulifera_saprophila_TCC508,Fistulifera_pelliculosa_CCMP543,Sternimirus_shandongensis_SZCZCH968,Parlibellus_harffianus_SZCZCH75,Stauroneis_kriegeri_GB,Stauroneis_acuta_HK059,Stauroneis_gracilior_GB,Stauroneis_phoenicenteron_GB,Stauroneis_anceps_GB,Stauroneis_sp_UTKSA0410,Parlibellus_hamulifer_GU_HK409,Parlibellus_sp_HK428,Astartiella_sp_SZCZCH151,Astartiella_UTKSA0146,Schizostauron_UTKSA0141,Schizostauron_sp_SZCZP40,Schizostauron_sp_SZCZP32,Mayamaea_permitis_TCC540,Rossia_sp_E3333,Fallacia_sp_GU52X3_HK482,Fallacia_monoculata_HK082,Fallacia_pygmaea_HK093,cf_Diploneis_UTKSA0368,Sellaphora_laevissima_GB,Sellaphora_seminulum_GB,Sellaphora_minima_GB,Eolimna_minima_GB,Caloneis_lewisii_HK060,Pinnularia_termitina_HK088,Caloneis_cf_westii_SZCZCH1002,Caloneis_sp_FL_HK431,Pinnularia_brebissonii_HK092,Caloneis_sp_FL_HK430,Caloneis_GU52V2_HK479,Caloneis_UTKSA0235,Caloneis_sp_CR_HK429,Caloneis_GU7_HK477,Caloneis_sp_KSA0127,Caloneis_UTKSA0252,Amphora_commutata_8520_AMPH126,Amphora_sublaevis_8570_AMPH135,Amphora_aliformis_10105_AMPH177,Amphora_sp_UTKSA0172,Amphora_pediculus_L1030,Amphora_waldeniana_8348_AMPH011,Amphora_helenensis_SZCZCH704,Amphora_cf_helenensis_SZCZP12,Amphora_hyalina_8571_AMPH136,Halamphora_sp_SZCZCH101,Amphora_normanii_GB,Amphora_sp_UTKSA0195,Amphora_coffeiformis_HK089,Halamphora_catenulafalsa_SZCZCH452,Halamphora_oligotraphenta_9561_AMPH009,Halamphora_coloradiana_6020_AMPH025,Halamphora_veneta_6020_AMPH005,Amphora_subtropica_6924_AMPH051,Halamphora_sp_SZCZCH623,Halamphora_sp_SZCZCH975,Amphora_montana_TCC477,Amphora_caribaea_7320_AMPH086,Amphora_sp_UTKSA0177,Amphora_sp_UTKSA0153,Entomoneis_ornata_GB,Entomoneis_sp_SZCZM496,Entomoneis_UTKSA0013,Entomoneis_sp_HK135,Entomoneis_sp_UTKSA0080,Entomoneis_sp_UTKSA0061,Entomoneis_UTKSA0092,Surirella_splendida_19C,Stenopterobia_curvula_L541,Campylodiscus_clypeus_L951,Surirella_cf_fastuosa_SZCZCH189,Cymatopleura_elliptica_HK215,Surirella_ovata_HK214,Surirella_minuta_FD320,Auricula_sp_FL_HK434,Surirella_UTKSA0299,Campylodiscus_sp_3613,Auricula_sp_UTKSA0038,Auricula_sp_UTKSA0071,Campylodiscus_UTKSA0284,Rhopalodia_sp_FL_HK433,Hydrosilicon_1_KSA2015_37,Rhopalodia_sp_9vi081F2,Epithemia_argus_CH211,Epithemia_sorex_CH148,Rhopalodia_gibba_CH155,Rhopalodia_contorta_L1299);
10 (Asterionellopsis_glacialis_HK107,Asterionellopsis_socialis_OR_HK319,Asterionellopsis_socialis_HK181,Bleakeleya_notata_HK247,Perideraion_cf_elongatum_UTKSA0259,Perideraion_elongatum_HK411,Perideraion_montgomeryii_HK246,Koernerella_recticostata_HK242,Rhaphoneis_amphiceros_HK237,Rhaphoneis_amphiceros_HK373,Neodelphineis_sp_HK421,Delphineis_sp_HK133,Delphineis_surirella_NC_HK295,Talaroneis_posidoniae_WK59,Psammoneis_japonica_HK299,Psammoneis_obaidii_UTKSA0057,Psammoneis_sp_UTKSA0250,Psammogramma_s0391,Neofragilaria_nicobarica_s0371,Neofragilaria_cf_nicobarica_HK375,Plagiogramma_sp_WA_HK324,Plagiogramma_staurophorum_HK212,Dimeregramma_sp_HK377,Plagiogramma_sp_HK374,Dimeregramma_sp_TXwinged_HK288,Dimeregramma_sp_HK376,Dimeregramma_sp_HK359,Dimeregramma_BaffinBayTX_HK358,Rhabdonema_arcuatum_HK304,Rhabdonema_sp_Guam_HK369,Rhabdonema_adriatica_MX_HK370,Diatoma_tenue_HK078,Diatoma_elongatum_HK119,Asterionella_formosa_HK144,Tabellaria_flocculosa_HK065,Tetracyclus_sp_HK416,Hanicella_moenia_HK379,Microtabella_interrupta_HK458,Microtabella_interrupta_HK248,Grammatophora_undulata_HK367,Grammatophora_oceanica_HK147,Grammatophora_sp_UTKSA0132,Grammatophora_sp_HK459,Grammatophora_macilenta_HK368,Florella_pascuensis_HK175,Astrosyne_radiata_HK169,Lucanicum_concatenatum_HK378,Neosynedra_provincialis_HK457,Cyclophora_cf_minor_FL_HK461,Cyclophora_tenuis_CA_HK308,Cyclophora_tenuis_HI_HK307,Cyclophora_tenuis_GU_HK216,Cyclophora_castracanei_HK395,Cyclophora_castracanei_HK243,Cyclophora_tabellariformis_HK306,Cyclophora_tabellariformis_HK460,Thalassionema_BlueH20_HK361,Thalassionema_frauenfeldii_HK360,Thalassionema_frauenfeldii_HK372,Pteroncola_sp_UTKSA0078,Hyalosynedra_laevigata_HK362,Hyalosynedra_GU44AI3_HK363,Catacombas_gaillonii_s0045,Tabularia_cf_tabulata_HK109,Ctenophora_pulchella_HK105,Synedra_famelica_HK072,Synedra_ulna_HK075,Centronella_reicheltii_HK150,Grammonema_striatula_HK371,Synedropsis_cf_recta_HK110,Synedropsis_hyperborea_HK117,Licmophora_sp_UTKSA0050,Licmophora_BigLicmoC1_UTKSA0084,Licmophora_sp_UTKSA0191,Licmophora_normaniana_HK403,Licmophora_sp_KSA0085,Licmosphenia_peragallioides_HK364,Licmophora_abbreviata_UTKSA0049,Licmophora_aff_ehrenbergii_HK420,Licmophora_colosalis_UTKSA0066,Licmophora_colosalis_HK366,Licmophora_sp_UTKSA0010,Licmophora_remulus_HK302,Licmophora_sp_UTKSA0029,Licmophora_sp_KSA0151,Licmophora_flucticulata,Licmophora_paradoxa_HK106,Licmophora_sp_MX_HK365,Pseudostriatella_oceanica_s0384,Striatella_unipunctata_FL_HK318,Striatella_unipunctata_Guam_HK177,Fragilariforma_virescens_HK132,Plagiostriata_goreensis_s0388,Castoridens_striata_HK385,Castoridens_hyalina_HK444,Podocystis_spathulata_HK217,Podocystis_cf_americana_FL_HK454,Podocystis_sp_FL_HK453,Opephora_sp_HK296,Pseudostaurosira_construens_HK071,Psammotaenia_lanceolata_HK316,Hendeyella_dimeregrammopsis_HK391,Hendeyella_lineata_HK325,Serratifera_varisterna_HK315,Serratifera_varisterna_HK424,Opephora_guentergrassi_s0263,Nanofrustulum_cf_shiloi_HK056,Staurosirella_pinnata_HK116,Amphora_sp_UTKSA0275,Amphora_obtusa_v_crassa_6951_AMPH070,Amphora_sp_HK502,Amphora_vixvisibilis_SZCZCH967,Staurotropis_americana_HK442,Staurotropis_americana_HK443,Staurotropis_khiyamii_UTKSA0047,Staurotropis_seychellensis_HK172,Craspedostauros_amphoroides_HK447,Craspedostauros_cf_neoconstrictans_HK448,Craspedostauros_paradoxa_HK441,Craspedostauros_alyoubii_UTKSA0083,Bacillaria_sp_UTKSA0009,cf_Bacillaria_sp_UTKSA0129,cf_Bacillaria_sp_UTKSA0130,Bacillaria_paxillifer_HK130,Bacillaria_sp_GU44BK1_HK475,Nitzschia_lorenziana_GB,Nitzschia_sp_UTKSA0106,Nitzschia_sp_UTKSA0173,Nitzschia_volvendirostrata_KSA0039,Nitzschia_martiana_HK405,Nitzschia_cf_spathulata_UTKSA0332,Nitzschia_sp_UTKSA0107,Nitzschia_cf_spathulata_UTKSA0387,Nitzschia_cf_dissipata_KSA0035,Achnanthes_sp_CanIsl_HK303,Achnanthes_sp_CA_HK309,Achnanthes_sp_UTKSA0263,Achnanthes_sp_Guam_HK311,Achnanthes_coarctata_HK079,Achnanthes_sp_CA_HK310,Achnanthes_Azo42arched_X8XI16_2,Hantzschia_amphioxys_v_major_GB,Nitzschia_cf_frigida_HK468,Nitzschia_sp_KSA0120,Nitzschia_draveillensis_GB,Nitzschia_sp_UTKSA0102,Nitzschia_filiformis_HK073,Nitzschia_sp_MX_HK472,Nitzschia_longissima_GB,Nitzschia_sp_CR_HK469,Nitzschia_sp_UTKSA0182,Nitzschia_sp_UTKSA0053,Tryblionella_apiculata_HK087,Tryblionella_gaoana_SZCZCH97,Cylindrotheca_sp_UTKSA0082,Cylindrotheca_closterium_HK180,Cylindrotheca_sp_UTKSA0079,Nitzschia_acidoclinata_GB,Nitzschia_frustulum_GB,Nitzschia_aurariae_SZCZCH966,Nitzschia_sp_UTKSA0171,Nitzschia_incospicua_GB,Denticula_kuetzingii_HK104,Nitzschia_sp_UTKSA0021,Nitzschia_cf_longissima_UTKSA0124,Nitzschia_cf_longissima_HK176,Nitzschia_sp_SZCZCH658,Nitzschia_sp_UTKSA0280,Psammodictyon_pustulum_UTKSA0298,Nitzschia_sp_UTKSA0151,Nitzschia_sp_UTKSA117,Psammodictyon_constrictum_HK440,Psammodictyon_constrictum_HK471,Nitzschia_dubiiformis_GB,Nitzschia_sp_CCMP1698,Nitzschia_sp_UTKSA0260,Nitzschia_traheaformis_SZCZCH970,Nitzschia_traheaformis_SZCZCH971,Nitzschia_sp_UTKSA0109,Nitzschia_sp_HIpeanut_HK470,Nitzschia_sp_UTKSA0111,cf_Amphora_manycp_UTKSA0087,cf_Amphora_UTKSA0115,Eunotia_curvata_HK086,Eunotia_pectinalis_HK153,Eunotia_sp_Guam_HK286,Eunotia_glacialis_HK069,Pleurosigma_stuxbergii_SZCZCH973,Pleurosigma_UTKSA0167,Pleurosigma_GU52X1_HK495,Pleurosigma_sp_UTKSA0019,Pleurosigma_sp_UTKSA0273,Pleurosigma_sp_UTKSA0264,Meuneira_membranacea_HK313,Plagiotropis_sp_PR_HK508,Rhoicosigma_UTKSA0194,Gyrosigma_acuminatum_HK085,Donkinia_UTKSA0269,Carinasigma_minuta_HK418,Haslea_ostrearia_NCC158_4,Haslea_ostrearia_NCC321,Cymatoneis_UTKSA0378,Hippodonta_capitata_GB,cf_Navicula_UTKSA0247,cf_Haslea_UTKSA0122,Trachyneis_sp_CR_HK439,Seminavis_robusta_GU7X_HK493,Navicula_sp_ME_HK491,cf_Navicula_UTKSA0239,Navicula_reinhardtii_GB,Navicula_cryptocephala_HK090,Rhoiconeis_UTKSA0128,Rhoiconeis_GU7X7_HK419,Navicula_sp_FL_HK497,Navicula_perminuta_mbccc3,Navicula_zhengii_SZCZCH96,Navicula_hippodontofallax_SZCZCH703,Navicula_sp_MX_HK486,Navicula_sp_UTKSA0162,Navcula_cari_GB,Navicula_tripunctata_GB,Navicula_sp_KSA0112,Navicula_sp_MX_HK487,Navicula_sp_GU7Y_HK490,Navicula_sp_UTKSA0131,Navicula_sp_FL_HK488,Navicula_sp_FL_HK489,Haslea_sp_KSA0102,Haslea_cf_howeana_GU7Y4_HK494,Haslea_cf_howeana_PR_HK496,Haslea_sp_UTKSA0211,Diploneis_sp_MX_HK435,Diploneis_cf_cheronensis_GU44AY6,Diploneis_1_PackChannelPlankton,Diploneis_sp_FLoval1cppenn5,Diploneis_UTKSA0145,Diploneis_UTKSA0221,Diploneis_UTKSA0150,Diploneis_sp_MX_HK436,Diploneis_cf_smithii_GU44AY6,Diploneis_UTKSA0238,Diploneis_UTKSA0232,Diploneis_subovalis_HK084,Diploneis_UTKSA0267,Diploneis_UTKSA0190,Biremis_sp_UTKSA0352,Biremis_sp_FL_HK438,Scoliopleura_peisonis_HK103,Neidium_productum_HK063,Neidium_affine_HK064,Neidium_bisulcatum_HK076,Berkeleya_rutilans_HK389,Berkeleya_rutilans_HK154,Berkeleya_hyalina_HK388,Amphipleura_pellucida_HK287,Climaconeis_riddleae_HK178,Climaconeis_undulatum_HK218,Climaconeis_sp_UTKSA0040,Tetramphora_chilensis_8531_Amph132,Amphora_lineolata_6824_AMPH035,Amphora_securicula_6904_AMPH046,Amphora_sulcata_7306_AMPH083,Mastogloia_cf_fimbriata_Guam_HK485,Mastogloia_cf_pumila_HK136,Mastogloia_UTKSA0313,Mastogloia_UTKSA0224,Mastogloia_sp_KSA0062,Mastogloia_sp_Guam_HK314,Lyrella_sp_UTKSA0279,cf_stauroneid_UTKSA0220,Lemnicola_hungarica_HK129,Cocconeis_cf_mascarenica_SZCZCH283,Cocconeis_stauroneiformis_s0230,Achnanthidium_minutissimum_GB,Achnanthes_childanos,Cocconeis_sp_FL_HK312,Cocconeis_placentula_HK077,Cocconeis_sp_SZCZP67,Cocconeis_sp_UTKSA0056,Cocconeis_cf_cupulifera_SZCZCH662,Planothidium_frequentissimum_PF1,Planothidium_lanceolatum_PL2,Planothidium_sp_SZCZCH26,cf_Navicula_UTKSA0152,Rhoicosphenia_cf_abbreviata_EWT2016_isolate_80,Rhoicosphenia_abbreviata_strain_CH030,cf_Navicula_UTKSA0158,(Gomphonemopsis_UTKSA0026x,Phaeodactylum_tricornutum_UTEX2089,Phaeodactylum_tricornutum_UTEX646,Phaeodactylum_tricornutum_UTEX640,Phaeodactylum_tricornutum_HK011,Adlafia_brockmannii_GB,Gomphonema_affine_HK098,Gomphonema_parvulum_HK081,Anomoeoneis_fogedii_FD399,Anomoeoneis_sphaerophora_FD160,Placoneis_elginensis_HK096,Geissleria_decussis_FD50,Encyonema_norvegica_FD342,Cymbella_aspera_FD272,Cymbopleura_naviculiformis_22vi092D,Cymbella_proxima_22vi094A,Didymosphenia_geminata_CH058),Luticola_goeppertiana_GB,Craticula_cuspidata_HK061,Fistulifera_saprophila_TCC508,Fistulifera_pelliculosa_CCMP543,Sternimirus_shandongensis_SZCZCH968,Parlibellus_harffianus_SZCZCH75,Stauroneis_kriegeri_GB,Stauroneis_acuta_HK059,Stauroneis_gracilior_GB,Stauroneis_phoenicenteron_GB,Stauroneis_anceps_GB,Stauroneis_sp_UTKSA0410,Parlibellus_hamulifer_GU_HK409,Parlibellus_sp_HK428,Astartiella_sp_SZCZCH151,Astartiella_UTKSA0146,Schizostauron_UTKSA0141,Schizostauron_sp_SZCZP40,Schizostauron_sp_SZCZP32,Mayamaea_permitis_TCC540,Rossia_sp_E3333,Fallacia_sp_GU52X3_HK482,Fallacia_monoculata_HK082,Fallacia_pygmaea_HK093,cf_Diploneis_UTKSA0368,Sellaphora_laevissima_GB,Sellaphora_seminulum_GB,Sellaphora_minima_GB,Eolimna_minima_GB,Pinnularia_brebissonii_HK092,Pinnularia_termitina_HK088,Caloneis_cf_westii_SZCZCH1002,Caloneis_sp_FL_HK431,Caloneis_lewisii_HK060,Caloneis_sp_FL_HK430,Caloneis_GU52V2_HK479,Caloneis_UTKSA0235,Caloneis_sp_CR_HK429,Caloneis_GU7_HK477,Caloneis_sp_KSA0127,Caloneis_UTKSA0252,Amphora_commutata_8520_AMPH126,Amphora_sublaevis_8570_AMPH135,Amphora_aliformis_10105_AMPH177,Amphora_sp_UTKSA0172,Amphora_helenensis_SZCZCH704,Amphora_cf_helenensis_SZCZP12,Amphora_waldeniana_8348_AMPH011,Amphora_pediculus_L1030,Amphora_hyalina_8571_AMPH136,Halamphora_sp_SZCZCH101,Amphora_normanii_GB,Amphora_sp_UTKSA0195,Amphora_coffeiformis_HK089,Halamphora_catenulafalsa_SZCZCH452,Halamphora_oligotraphenta_9561_AMPH009,Halamphora_coloradiana_6020_AMPH025,Halamphora_veneta_6020_AMPH005,Amphora_subtropica_6924_AMPH051,Halamphora_sp_SZCZCH623,Halamphora_sp_SZCZCH975,Amphora_montana_TCC477,Amphora_caribaea_7320_AMPH086,Amphora_sp_UTKSA0177,Amphora_sp_UTKSA0153,Entomoneis_ornata_GB,Entomoneis_sp_SZCZM496,Entomoneis_UTKSA0013,Entomoneis_sp_HK135,Entomoneis_sp_UTKSA0080,Entomoneis_sp_UTKSA0061,Entomoneis_UTKSA0092,Surirella_splendida_19C,Stenopterobia_curvula_L541,Campylodiscus_clypeus_L951,Surirella_cf_fastuosa_SZCZCH189,Cymatopleura_elliptica_HK215,Surirella_ovata_HK214,Surirella_minuta_FD320,Auricula_sp_FL_HK434,Surirella_UTKSA0299,Campylodiscus_sp_3613,Auricula_sp_UTKSA0038,Auricula_sp_UTKSA0071,Campylodiscus_UTKSA0284,Rhopalodia_sp_FL_HK433,Hydrosilicon_1_KSA2015_37,Rhopalodia_sp_9vi081F2,Epithemia_argus_CH211,Epithemia_sorex_CH148,Rhopalodia_gibba_CH155,Rhopalodia_contorta_L1299);
11 (Asterionellopsis_glacialis_HK107,Asterionellopsis_socialis_HK181,Asterionellopsis_socialis_OR_HK319,Bleakeleya_notata_HK247,Perideraion_cf_elongatum_UTKSA0259,Perideraion_elongatum_HK411,Perideraion_montgomeryii_HK246,Koernerella_recticostata_HK242,Rhaphoneis_amphiceros_HK237,Rhaphoneis_amphiceros_HK373,Neodelphineis_sp_HK421,Delphineis_sp_HK133,Delphineis_surirella_NC_HK295,Talaroneis_posidoniae_WK59,Psammoneis_japonica_HK299,Psammoneis_sp_UTKSA0250,Psammoneis_obaidii_UTKSA0057,Psammogramma_s0391,Neofragilaria_nicobarica_s0371,Neofragilaria_cf_nicobarica_HK375,Plagiogramma_sp_WA_HK324,Plagiogramma_staurophorum_HK212,Dimeregramma_sp_HK377,Plagiogramma_sp_HK374,Dimeregramma_sp_TXwinged_HK288,Dimeregramma_sp_HK376,Dimeregramma_sp_HK359,Dimeregramma_BaffinBayTX_HK358,Rhabdonema_arcuatum_HK304,Rhabdonema_sp_Guam_HK369,Rhabdonema_adriatica_MX_HK370,Diatoma_tenue_HK078,Diatoma_elongatum_HK119,Asterionella_formosa_HK144,Tabellaria_flocculosa_HK065,Tetracyclus_sp_HK416,Hanicella_moenia_HK379,Microtabella_interrupta_HK458,Microtabella_interrupta_HK248,Grammatophora_undulata_HK367,Grammatophora_oceanica_HK147,Grammatophora_sp_UTKSA0132,Grammatophora_sp_HK459,Grammatophora_macilenta_HK368,Astrosyne_radiata_HK169,Florella_pascuensis_HK175,Lucanicum_concatenatum_HK378,Neosynedra_provincialis_HK457,Cyclophora_cf_minor_FL_HK461,Cyclophora_tenuis_CA_HK308,Cyclophora_tenuis_GU_HK216,Cyclophora_tenuis_HI_HK307,Cyclophora_tabellariformis_HK306,Cyclophora_tabellariformis_HK460,Cyclophora_castracanei_HK395,Cyclophora_castracanei_HK243,Thalassionema_BlueH20_HK361,Thalassionema_frauenfeldii_HK360,Thalassionema_frauenfeldii_HK372,Pteroncola_sp_UTKSA0078,Hyalosynedra_laevigata_HK362,Hyalosynedra_GU44AI3_HK363,Catacombas_gaillonii_s0045,Tabularia_cf_tabulata_HK109,Ctenophora_pulchella_HK105,Synedra_famelica_HK072,Synedra_ulna_HK075,Centronella_reicheltii_HK150,Grammonema_striatula_HK371,Synedropsis_hyperborea_HK117,Synedropsis_cf_recta_HK110,Licmophora_BigLicmoC1_UTKSA0084,Licmophora_sp_UTKSA0050,Licmophora_sp_UTKSA0191,Licmophora_normaniana_HK403,Licmophora_sp_KSA0085,Licmosphenia_peragallioides_HK364,Licmophora_aff_ehrenbergii_HK420,Licmophora_abbreviata_UTKSA0049,Licmophora_colosalis_UTKSA0066,Licmophora_colosalis_HK366,Licmophora_sp_UTKSA0010,Licmophora_remulus_HK302,Licmophora_sp_KSA0151,Licmophora_sp_UTKSA0029,Licmophora_flucticulata,Licmophora_paradoxa_HK106,Licmophora_sp_MX_HK365,Pseudostriatella_oceanica_s0384,Striatella_unipunctata_FL_HK318,Striatella_unipunctata_Guam_HK177,Fragilariforma_virescens_HK132,Plagiostriata_goreensis_s0388,Castoridens_striata_HK385,Castoridens_hyalina_HK444,Podocystis_spathulata_HK217,Podocystis_cf_americana_FL_HK454,Podocystis_sp_FL_HK453,Opephora_sp_HK296,Psammotaenia_lanceolata_HK316,Hendeyella_dimeregrammopsis_HK391,Hendeyella_lineata_HK325,Pseudostaurosira_construens_HK071,Serratifera_varisterna_HK424,Serratifera_varisterna_HK315,Opephora_guentergrassi_s0263,Nanofrustulum_cf_shiloi_HK056,Staurosirella_pinnata_HK116,Amphora_obtusa_v_crassa_6951_AMPH070,Amphora_sp_UTKSA0275,Amphora_sp_HK502,Amphora_vixvisibilis_SZCZCH967,Bacillaria_sp_UTKSA0009,cf_Bacillaria_sp_UTKSA0129,cf_Bacillaria_sp_UTKSA0130,Bacillaria_paxillifer_HK130,Bacillaria_sp_GU44BK1_HK475,Nitzschia_sp_UTKSA0106,Nitzschia_sp_UTKSA0173,Nitzschia_volvendirostrata_KSA0039,Nitzschia_martiana_HK405,Nitzschia_cf_spathulata_UTKSA0332,Nitzschia_sp_UTKSA0107,Nitzschia_cf_dissipata_KSA0035,Nitzschia_cf_spathulata_UTKSA0387,Staurotropis_americana_HK442,Staurotropis_americana_HK443,Staurotropis_khiyamii_UTKSA0047,Staurotropis_seychellensis_HK172,Craspedostauros_amphoroides_HK447,Craspedostauros_cf_neoconstrictans_HK448,Craspedostauros_paradoxa_HK441,Craspedostauros_alyoubii_UTKSA0083,Nitzschia_lorenziana_GB,Achnanthes_sp_CanIsl_HK303,Achnanthes_sp_CA_HK309,Achnanthes_sp_UTKSA0263,Achnanthes_coarctata_HK079,Achnanthes_sp_Guam_HK311,Achnanthes_sp_CA_HK310,Achnanthes_Azo42arched_X8XI16_2,Hantzschia_amphioxys_v_major_GB,Nitzschia_cf_frigida_HK468,Nitzschia_sp_KSA0120,Nitzschia_draveillensis_GB,Nitzschia_sp_UTKSA0102,Nitzschia_filiformis_HK073,Nitzschia_sp_MX_HK472,Nitzschia_longissima_GB,Nitzschia_sp_CR_HK469,Nitzschia_sp_UTKSA0182,Nitzschia_sp_UTKSA0053,Tryblionella_apiculata_HK087,Tryblionella_gaoana_SZCZCH97,Cylindrotheca_sp_UTKSA0082,Cylindrotheca_sp_UTKSA0079,Cylindrotheca_closterium_HK180,Nitzschia_sp_UTKSA0171,Nitzschia_incospicua_GB,Denticula_kuetzingii_HK104,Nitzschia_acidoclinata_GB,Nitzschia_aurariae_SZCZCH966,Nitzschia_frustulum_GB,Nitzschia_sp_UTKSA0021,Nitzschia_cf_longissima_HK176,Nitzschia_cf_longissima_UTKSA0124,Nitzschia_sp_SZCZCH658,Psammodictyon_pustulum_UTKSA0298,Nitzschia_sp_UTKSA0280,Nitzschia_sp_UTKSA0151,Nitzschia_sp_UTKSA117,Psammodictyon_constrictum_HK440,Psammodictyon_constrictum_HK471,Nitzschia_dubiiformis_GB,Nitzschia_sp_CCMP1698,Nitzschia_sp_UTKSA0260,Nitzschia_traheaformis_SZCZCH970,Nitzschia_traheaformis_SZCZCH971,Nitzschia_sp_UTKSA0109,Nitzschia_sp_HIpeanut_HK470,Nitzschia_sp_UTKSA0111,cf_Amphora_manycp_UTKSA0087,cf_Amphora_UTKSA0115,Eunotia_curvata_HK086,Eunotia_pectinalis_HK153,Eunotia_sp_Guam_HK286,Eunotia_glacialis_HK069,Pleurosigma_stuxbergii_SZCZCH973,Pleurosigma_UTKSA0167,Pleurosigma_GU52X1_HK495,Pleurosigma_sp_UTKSA0019,Pleurosigma_sp_UTKSA0264,Pleurosigma_sp_UTKSA0273,Meuneira_membranacea_HK313,Plagiotropis_sp_PR_HK508,Rhoicosigma_UTKSA0194,Gyrosigma_acuminatum_HK085,Carinasigma_minuta_HK418,Donkinia_UTKSA0269,Haslea_ostrearia_NCC158_4,Haslea_ostrearia_NCC321,Cymatoneis_UTKSA0378,cf_Navicula_UTKSA0247,Hippodonta_capitata_GB,cf_Haslea_UTKSA0122,Navicula_zhengii_SZCZCH96,Navicula_perminuta_mbccc3,Navicula_sp_FL_HK497,Seminavis_robusta_GU7X_HK493,Navicula_sp_ME_HK491,cf_Navicula_UTKSA0239,Navicula_reinhardtii_GB,Navicula_cryptocephala_HK090,Trachyneis_sp_CR_HK439,Rhoiconeis_GU7X7_HK419,Rhoiconeis_UTKSA0128,Navicula_hippodontofallax_SZCZCH703,Navicula_sp_MX_HK486,Navicula_sp_UTKSA0162,Navicula_sp_KSA0112,Navicula_sp_GU7Y_HK490,Navicula_sp_MX_HK487,Navcula_cari_GB,Navicula_tripunctata_GB,Navicula_sp_UTKSA0131,Navicula_sp_FL_HK488,Navicula_sp_FL_HK489,Haslea_sp_KSA0102,Haslea_cf_howeana_GU7Y4_HK494,Haslea_cf_howeana_PR_HK496,Haslea_sp_UTKSA0211,Diploneis_sp_MX_HK435,Diploneis_cf_cheronensis_GU44AY6,Diploneis_1_PackChannelPlankton,Diploneis_sp_FLoval1cppenn5,Diploneis_UTKSA0145,Diploneis_UTKSA0221,Diploneis_UTKSA0150,Diploneis_sp_MX_HK436,Diploneis_cf_smithii_GU44AY6,Diploneis_UTKSA0238,Diploneis_UTKSA0232,Diploneis_subovalis_HK084,Diploneis_UTKSA0267,Diploneis_UTKSA0190,Berkeleya_rutilans_HK389,Berkeleya_rutilans_HK154,Berkeleya_hyalina_HK388,Climaconeis_riddleae_HK178,Amphipleura_pellucida_HK287,Climaconeis_undulatum_HK218,Climaconeis_sp_UTKSA0040,Tetramphora_chilensis_8531_Amph132,Amphora_lineolata_6824_AMPH035,Amphora_securicula_6904_AMPH046,Amphora_sulcata_7306_AMPH083,Mastogloia_cf_fimbriata_Guam_HK485,Mastogloia_cf_pumila_HK136,Mastogloia_UTKSA0313,Mastogloia_UTKSA0224,Mastogloia_sp_KSA0062,Mastogloia_sp_Guam_HK314,Lyrella_sp_UTKSA0279,cf_stauroneid_UTKSA0220,Rhoicosphenia_cf_abbreviata_EWT2016_isolate_80,Rhoicosphenia_abbreviata_strain_CH030,Lemnicola_hungarica_HK129,Adlafia_brockmannii_GB,Gomphonema_affine_HK098,Gomphonema_parvulum_HK081,Anomoeoneis_sphaerophora_FD160,Anomoeoneis_fogedii_FD399,Placoneis_elginensis_HK096,Geissleria_decussis_FD50,Encyonema_norvegica_FD342,Didymosphenia_geminata_CH058,Cymbella_proxima_22vi094A,Cymbella_aspera_FD272,Cymbopleura_naviculiformis_22vi092D,(Gomphonemopsis_UTKSA0026x,Phaeodactylum_tricornutum_UTEX640,Phaeodactylum_tricornutum_HK011,Phaeodactylum_tricornutum_UTEX646,Phaeodactylum_tricornutum_UTEX2089,Cocconeis_cf_mascarenica_SZCZCH283,Cocconeis_stauroneiformis_s0230,Achnanthidium_minutissimum_GB,Achnanthes_childanos,Planothidium_lanceolatum_PL2,Planothidium_frequentissimum_PF1,Planothidium_sp_SZCZCH26,cf_Navicula_UTKSA0152,cf_Navicula_UTKSA0158,Cocconeis_sp_FL_HK312,Cocconeis_placentula_HK077,Cocconeis_sp_SZCZP67,Cocconeis_cf_cupulifera_SZCZCH662,Cocconeis_sp_UTKSA0056),Biremis_sp_UTKSA0352,Biremis_sp_FL_HK438,Scoliopleura_peisonis_HK103,Neidium_productum_HK063,Neidium_affine_HK064,Neidium_bisulcatum_HK076,Luticola_goeppertiana_GB,Sternimirus_shandongensis_SZCZCH968,Craticula_cuspidata_HK061,Fistulifera_pelliculosa_CCMP543,Fistulifera_saprophila_TCC508,Parlibellus_harffianus_SZCZCH75,Stauroneis_kriegeri_GB,Stauroneis_acuta_HK059,Stauroneis_gracilior_GB,Stauroneis_anceps_GB,Stauroneis_phoenicenteron_GB,Stauroneis_sp_UTKSA0410,Parlibellus_hamulifer_GU_HK409,Parlibellus_sp_HK428,Astartiella_UTKSA0146,Astartiella_sp_SZCZCH151,Schizostauron_UTKSA0141,Schizostauron_sp_SZCZP32,Schizostauron_sp_SZCZP40,Mayamaea_permitis_TCC540,Rossia_sp_E3333,Fallacia_sp_GU52X3_HK482,Fallacia_monoculata_HK082,Fallacia_pygmaea_HK093,cf_Diploneis_UTKSA0368,Sellaphora_laevissima_GB,Sellaphora_seminulum_GB,Sellaphora_minima_GB,Eolimna_minima_GB,Pinnularia_brebissonii_HK092,Pinnularia_termitina_HK088,Caloneis_cf_westii_SZCZCH1002,Caloneis_sp_FL_HK431,Caloneis_lewisii_HK060,Caloneis_sp_FL_HK430,Caloneis_UTKSA0235,Caloneis_GU52V2_HK479,Caloneis_sp_CR_HK429,Caloneis_GU7_HK477,Caloneis_sp_KSA0127,Caloneis_UTKSA0252,Amphora_sublaevis_8570_AMPH135,Amphora_commutata_8520_AMPH126,Amphora_aliformis_10105_AMPH177,Amphora_sp_UTKSA0172,Amphora_pediculus_L1030,Amphora_waldeniana_8348_AMPH011,Amphora_helenensis_SZCZCH704,Amphora_cf_helenensis_SZCZP12,Amphora_hyalina_8571_AMPH136,Halamphora_sp_SZCZCH101,Amphora_sp_UTKSA0195,Amphora_normanii_GB,Amphora_coffeiformis_HK089,Halamphora_catenulafalsa_SZCZCH452,Halamphora_oligotraphenta_9561_AMPH009,Halamphora_coloradiana_6020_AMPH025,Halamphora_veneta_6020_AMPH005,Amphora_subtropica_6924_AMPH051,Halamphora_sp_SZCZCH975,Halamphora_sp_SZCZCH623,Amphora_sp_UTKSA0177,Amphora_sp_UTKSA0153,Amphora_montana_TCC477,Amphora_caribaea_7320_AMPH086,Entomoneis_ornata_GB,Entomoneis_UTKSA0013,Entomoneis_sp_SZCZM496,Entomoneis_sp_HK135,Entomoneis_sp_UTKSA0080,Entomoneis_UTKSA0092,Entomoneis_sp_UTKSA0061,Surirella_splendida_19C,Stenopterobia_curvula_L541,Campylodiscus_clypeus_L951,Surirella_cf_fastuosa_SZCZCH189,Cymatopleura_elliptica_HK215,Surirella_ovata_HK214,Surirella_minuta_FD320,Auricula_sp_FL_HK434,Auricula_sp_UTKSA0038,Auricula_sp_UTKSA0071,Campylodiscus_sp_3613,Surirella_UTKSA0299,Campylodiscus_UTKSA0284,Rhopalodia_sp_FL_HK433,Hydrosilicon_1_KSA2015_37,Rhopalodia_sp_9vi081F2,Rhopalodia_gibba_CH155,Rhopalodia_contorta_L1299,Epithemia_argus_CH211,Epithemia_sorex_CH148);
12 (Asterionellopsis_glacialis_HK107,Asterionellopsis_socialis_OR_HK319,Asterionellopsis_socialis_HK181,Bleakeleya_notata_HK247,Perideraion_cf_elongatum_UTKSA0259,Perideraion_elongatum_HK411,Koernerella_recticostata_HK242,Perideraion_montgomeryii_HK246,Rhaphoneis_amphiceros_HK237,Rhaphoneis_amphiceros_HK373,Neodelphineis_sp_HK421,Delphineis_sp_HK133,Delphineis_surirella_NC_HK295,Talaroneis_posidoniae_WK59,Psammoneis_japonica_HK299,Psammoneis_obaidii_UTKSA0057,Psammoneis_sp_UTKSA0250,Psammogramma_s0391,Neofragilaria_nicobarica_s0371,Neofragilaria_cf_nicobarica_HK375,Plagiogramma_sp_WA_HK324,Plagiogramma_staurophorum_HK212,Dimeregramma_sp_HK377,Plagiogramma_sp_HK374,Dimeregramma_sp_TXwinged_HK288,Dimeregramma_sp_HK376,Dimeregramma_sp_HK359,Dimeregramma_BaffinBayTX_HK358,Hanicella_moenia_HK379,Microtabella_interrupta_HK248,Microtabella_interrupta_HK458,Grammatophora_undulata_HK367,Grammatophora_oceanica_HK147,Grammatophora_sp_UTKSA0132,Grammatophora_sp_HK459,Grammatophora_macilenta_HK368,Rhabdonema_arcuatum_HK304,Rhabdonema_adriatica_MX_HK370,Rhabdonema_sp_Guam_HK369,Diatoma_tenue_HK078,Diatoma_elongatum_HK119,Asterionella_formosa_HK144,Tetracyclus_sp_HK416,Tabellaria_flocculosa_HK065,Lucanicum_concatenatum_HK378,Neosynedra_provincialis_HK457,Astrosyne_radiata_HK169,Florella_pascuensis_HK175,Cyclophora_cf_minor_FL_HK461,Cyclophora_tenuis_CA_HK308,Cyclophora_tenuis_HI_HK307,Cyclophora_tenuis_GU_HK216,Cyclophora_castracanei_HK395,Cyclophora_castracanei_HK243,Cyclophora_tabellariformis_HK306,Cyclophora_tabellariformis_HK460,Pteroncola_sp_UTKSA0078,Hyalosynedra_GU44AI3_HK363,Hyalosynedra_laevigata_HK362,Thalassionema_BlueH20_HK361,Thalassionema_frauenfeldii_HK360,Thalassionema_frauenfeldii_HK372,Ctenophora_pulchella_HK105,Synedra_famelica_HK072,Catacombas_gaillonii_s0045,Tabularia_cf_tabulata_HK109,Synedra_ulna_HK075,Centronella_reicheltii_HK150,Grammonema_striatula_HK371,Synedropsis_cf_recta_HK110,Synedropsis_hyperborea_HK117,Licmophora_BigLicmoC1_UTKSA0084,Licmophora_sp_UTKSA0050,Licmophora_sp_UTKSA0191,Licmophora_normaniana_HK403,Licmophora_sp_KSA0085,Licmosphenia_peragallioides_HK364,Licmophora_abbreviata_UTKSA0049,Licmophora_aff_ehrenbergii_HK420,Licmophora_sp_UTKSA0010,Licmophora_remulus_HK302,Licmophora_colosalis_UTKSA0066,Licmophora_colosalis_HK366,Licmophora_sp_KSA0151,Licmophora_sp_UTKSA0029,Licmophora_flucticulata,Licmophora_sp_MX_HK365,Licmophora_paradoxa_HK106,Pseudostriatella_oceanica_s0384,Striatella_unipunctata_FL_HK318,Striatella_unipunctata_Guam_HK177,Fragilariforma_virescens_HK132,Plagiostriata_goreensis_s0388,Castoridens_striata_HK385,Castoridens_hyalina_HK444,Podocystis_spathulata_HK217,Podocystis_cf_americana_FL_HK454,Podocystis_sp_FL_HK453,Opephora_sp_HK296,Psammotaenia_lanceolata_HK316,Hendeyella_lineata_HK325,Hendeyella_dimeregrammopsis_HK391,Pseudostaurosira_construens_HK071,Serratifera_varisterna_HK315,Serratifera_varisterna_HK424,Opephora_guentergrassi_s0263,Nanofrustulum_cf_shiloi_HK056,Staurosirella_pinnata_HK116,Amphora_obtusa_v_crassa_6951_AMPH070,Amphora_sp_UTKSA0275,Amphora_vixvisibilis_SZCZCH967,Amphora_sp_HK502,Craspedostauros_amphoroides_HK447,Craspedostauros_cf_neoconstrictans_HK448,Craspedostauros_paradoxa_HK441,Craspedostauros_alyoubii_UTKSA0083,Staurotropis_khiyamii_UTKSA0047,Staurotropis_seychellensis_HK172,Staurotropis_americana_HK442,Staurotropis_americana_HK443,Bacillaria_sp_UTKSA0009,cf_Bacillaria_sp_UTKSA0129,cf_Bacillaria_sp_UTKSA0130,Bacillaria_paxillifer_HK130,Bacillaria_sp_GU44BK1_HK475,Nitzschia_lorenziana_GB,Nitzschia_sp_UTKSA0106,Nitzschia_sp_UTKSA0173,Nitzschia_volvendirostrata_KSA0039,Nitzschia_martiana_HK405,Nitzschia_cf_spathulata_UTKSA0332,Nitzschia_sp_UTKSA0107,Nitzschia_cf_spathulata_UTKSA0387,Nitzschia_cf_dissipata_KSA0035,Achnanthes_sp_CanIsl_HK303,Achnanthes_sp_UTKSA0263,Achnanthes_sp_CA_HK309,Achnanthes_coarctata_HK079,Achnanthes_sp_Guam_HK311,Achnanthes_sp_CA_HK310,Achnanthes_Azo42arched_X8XI16_2,Hantzschia_amphioxys_v_major_GB,Nitzschia_cf_frigida_HK468,Nitzschia_sp_KSA0120,Nitzschia_draveillensis_GB,Nitzschia_sp_UTKSA0102,Nitzschia_filiformis_HK073,Nitzschia_sp_MX_HK472,Nitzschia_longissima_GB,Nitzschia_sp_CR_HK469,Nitzschia_sp_UTKSA0182,Nitzschia_sp_UTKSA0053,Tryblionella_gaoana_SZCZCH97,Tryblionella_apiculata_HK087,Cylindrotheca_sp_UTKSA0082,Cylindrotheca_sp_UTKSA0079,Cylindrotheca_closterium_HK180,Nitzschia_sp_UTKSA0171,Nitzschia_incospicua_GB,Denticula_kuetzingii_HK104,Nitzschia_acidoclinata_GB,Nitzschia_frustulum_GB,Nitzschia_aurariae_SZCZCH966,Nitzschia_sp_UTKSA0021,Nitzschia_cf_longissima_UTKSA0124,Nitzschia_cf_longissima_HK176,Nitzschia_sp_SZCZCH658,Nitzschia_sp_UTKSA0280,Psammodictyon_pustulum_UTKSA0298,Nitzschia_sp_UTKSA0151,Nitzschia_sp_UTKSA117,Psammodictyon_constrictum_HK440,Psammodictyon_constrictum_HK471,Nitzschia_dubiiformis_GB,Nitzschia_sp_CCMP1698,Nitzschia_sp_UTKSA0260,Nitzschia_traheaformis_SZCZCH970,Nitzschia_traheaformis_SZCZCH971,Nitzschia_sp_UTKSA0109,Nitzschia_sp_HIpeanut_HK470,Nitzschia_sp_UTKSA0111,cf_Amphora_manycp_UTKSA0087,cf_Amphora_UTKSA0115,Eunotia_curvata_HK086,Eunotia_pectinalis_HK153,Eunotia_sp_Guam_HK286,Eunotia_glacialis_HK069,Pleurosigma_stuxbergii_SZCZCH973,Pleurosigma_UTKSA0167,Pleurosigma_GU52X1_HK495,Pleurosigma_sp_UTKSA0019,Pleurosigma_sp_UTKSA0273,Pleurosigma_sp_UTKSA0264,Plagiotropis_sp_PR_HK508,Meuneira_membranacea_HK313,Rhoicosigma_UTKSA0194,Gyrosigma_acuminatum_HK085,Carinasigma_minuta_HK418,Donkinia_UTKSA0269,Haslea_ostrearia_NCC158_4,Haslea_ostrearia_NCC321,Cymatoneis_UTKSA0378,Hippodonta_capitata_GB,cf_Navicula_UTKSA0247,cf_Haslea_UTKSA0122,Navicula_perminuta_mbccc3,Navicula_zhengii_SZCZCH96,Navicula_sp_FL_HK497,Seminavis_robusta_GU7X_HK493,Navicula_sp_ME_HK491,cf_Navicula_UTKSA0239,Navicula_reinhardtii_GB,Navicula_cryptocephala_HK090,Trachyneis_sp_CR_HK439,Rhoiconeis_UTKSA0128,Rhoiconeis_GU7X7_HK419,Navicula_hippodontofallax_SZCZCH703,Navicula_sp_MX_HK486,Navicula_sp_UTKSA0162,Navicula_sp_KSA0112,Navicula_sp_MX_HK487,Navicula_sp_GU7Y_HK490,Navcula_cari_GB,Navicula_tripunctata_GB,Navicula_sp_UTKSA0131,Navicula_sp_FL_HK488,Navicula_sp_FL_HK489,Haslea_sp_KSA0102,Haslea_cf_howeana_GU7Y4_HK494,Haslea_cf_howeana_PR_HK496,Haslea_sp_UTKSA0211,Diploneis_sp_MX_HK435,Diploneis_1_PackChannelPlankton,Diploneis_cf_cheronensis_GU44AY6,Diploneis_sp_FLoval1cppenn5,Diploneis_UTKSA0145,Diploneis_UTKSA0221,Diploneis_UTKSA0150,Diploneis_sp_MX_HK436,Diploneis_UTKSA0238,Diploneis_cf_smithii_GU44AY6,Diploneis_UTKSA0232,Diploneis_subovalis_HK084,Diploneis_UTKSA0267,Diploneis_UTKSA0190,(Gomphonemopsis_UTKSA0026x,Phaeodactylum_tricornutum_UTEX640,Phaeodactylum_tricornutum_HK011,Phaeodactylum_tricornutum_UTEX646,Phaeodactylum_tricornutum_UTEX2089,Biremis_sp_UTKSA0352,Biremis_sp_FL_HK438,Scoliopleura_peisonis_HK103,Neidium_productum_HK063,Neidium_affine_HK064,Neidium_bisulcatum_HK076),Berkeleya_rutilans_HK389,Berkeleya_rutilans_HK154,Berkeleya_hyalina_HK388,Amphipleura_pellucida_HK287,Climaconeis_riddleae_HK178,Climaconeis_undulatum_HK218,Climaconeis_sp_UTKSA0040,Tetramphora_chilensis_8531_Amph132,Amphora_lineolata_6824_AMPH035,Amphora_sulcata_7306_AMPH083,Amphora_securicula_6904_AMPH046,Mastogloia_cf_fimbriata_Guam_HK485,Mastogloia_cf_pumila_HK136,Mastogloia_UTKSA0313,Mastogloia_UTKSA0224,Mastogloia_sp_Guam_HK314,Mastogloia_sp_KSA0062,Lyrella_sp_UTKSA0279,cf_stauroneid_UTKSA0220,Rhoicosphenia_cf_abbreviata_EWT2016_isolate_80,Rhoicosphenia_abbreviata_strain_CH030,Adlafia_brockmannii_GB,Gomphonema_parvulum_HK081,Gomphonema_affine_HK098,Anomoeoneis_sphaerophora_FD160,Anomoeoneis_fogedii_FD399,Placoneis_elginensis_HK096,Geissleria_decussis_FD50,Encyonema_norvegica_FD342,Cymbella_proxima_22vi094A,Didymosphenia_geminata_CH058,Cymbella_aspera_FD272,Cymbopleura_naviculiformis_22vi092D,Lemnicola_hungarica_HK129,Cocconeis_cf_mascarenica_SZCZCH283,Cocconeis_stauroneiformis_s0230,Achnanthidium_minutissimum_GB,Achnanthes_childanos,Planothidium_frequentissimum_PF1,Planothidium_lanceolatum_PL2,Planothidium_sp_SZCZCH26,cf_Navicula_UTKSA0152,cf_Navicula_UTKSA0158,Cocconeis_sp_FL_HK312,Cocconeis_placentula_HK077,Cocconeis_sp_SZCZP67,Cocconeis_cf_cupulifera_SZCZCH662,Cocconeis_sp_UTKSA0056,Luticola_goeppertiana_GB,Craticula_cuspidata_HK061,Fistulifera_saprophila_TCC508,Fistulifera_pelliculosa_CCMP543,Sternimirus_shandongensis_SZCZCH968,Parlibellus_harffianus_SZCZCH75,Stauroneis_kriegeri_GB,Stauroneis_acuta_HK059,Stauroneis_gracilior_GB,Stauroneis_anceps_GB,Stauroneis_phoenicenteron_GB,Stauroneis_sp_UTKSA0410,Parlibellus_hamulifer_GU_HK409,Parlibellus_sp_HK428,Astartiella_UTKSA0146,Astartiella_sp_SZCZCH151,Schizostauron_UTKSA0141,Schizostauron_sp_SZCZP40,Schizostauron_sp_SZCZP32,Mayamaea_permitis_TCC540,Fallacia_sp_GU52X3_HK482,Rossia_sp_E3333,Fallacia_monoculata_HK082,Fallacia_pygmaea_HK093,cf_Diploneis_UTKSA0368,Sellaphora_laevissima_GB,Sellaphora_seminulum_GB,Sellaphora_minima_GB,Eolimna_minima_GB,Caloneis_lewisii_HK060,Pinnularia_termitina_HK088,Caloneis_sp_FL_HK431,Caloneis_cf_westii_SZCZCH1002,Pinnularia_brebissonii_HK092,Caloneis_sp_FL_HK430,Caloneis_GU52V2_HK479,Caloneis_UTKSA0235,Caloneis_sp_CR_HK429,Caloneis_GU7_HK477,Caloneis_sp_KSA0127,Caloneis_UTKSA0252,Amphora_sublaevis_8570_AMPH135,Amphora_commutata_8520_AMPH126,Amphora_aliformis_10105_AMPH177,Amphora_sp_UTKSA0172,Amphora_pediculus_L1030,Amphora_waldeniana_8348_AMPH011,Amphora_cf_helenensis_SZCZP12,Amphora_helenensis_SZCZCH704,Amphora_hyalina_8571_AMPH136,Halamphora_sp_SZCZCH101,Amphora_sp_UTKSA0195,Amphora_normanii_GB,Amphora_coffeiformis_HK089,Halamphora_catenulafalsa_SZCZCH452,Halamphora_oligotraphenta_9561_AMPH009,Halamphora_coloradiana_6020_AMPH025,Halamphora_veneta_6020_AMPH005,Amphora_subtropica_6924_AMPH051,Halamphora_sp_SZCZCH975,Halamphora_sp_SZCZCH623,Amphora_caribaea_7320_AMPH086,Amphora_montana_TCC477,Amphora_sp_UTKSA0177,Amphora_sp_UTKSA0153,Entomoneis_ornata_GB,Entomoneis_UTKSA0013,Entomoneis_sp_SZCZM496,Entomoneis_sp_HK135,Entomoneis_sp_UTKSA0080,Entomoneis_sp_UTKSA0061,Entomoneis_UTKSA0092,Surirella_splendida_19C,Stenopterobia_curvula_L541,Campylodiscus_clypeus_L951,Surirella_cf_fastuosa_SZCZCH189,Cymatopleura_elliptica_HK215,Surirella_minuta_FD320,Surirella_ovata_HK214,Auricula_sp_FL_HK434,Auricula_sp_UTKSA0071,Auricula_sp_UTKSA0038,Surirella_UTKSA0299,Campylodiscus_sp_3613,Campylodiscus_UTKSA0284,Rhopalodia_sp_FL_HK433,Hydrosilicon_1_KSA2015_37,Rhopalodia_sp_9vi081F2,Epithemia_argus_CH211,Epithemia_sorex_CH148,Rhopalodia_gibba_CH155,Rhopalodia_contorta_L1299);
13 (Asterionellopsis_glacialis_HK107,Asterionellopsis_socialis_OR_HK319,Asterionellopsis_socialis_HK181,Bleakeleya_notata_HK247,Perideraion_cf_elongatum_UTKSA0259,Perideraion_elongatum_HK411,Perideraion_montgomeryii_HK246,Koernerella_recticostata_HK242,Rhaphoneis_amphiceros_HK237,Rhaphoneis_amphiceros_HK373,Neodelphineis_sp_HK421,Delphineis_sp_HK133,Delphineis_surirella_NC_HK295,Talaroneis_posidoniae_WK59,Psammoneis_japonica_HK299,Psammoneis_obaidii_UTKSA0057,Psammoneis_sp_UTKSA0250,Psammogramma_s0391,Neofragilaria_nicobarica_s0371,Neofragilaria_cf_nicobarica_HK375,Plagiogramma_sp_WA_HK324,Dimeregramma_sp_HK377,Plagiogramma_staurophorum_HK212,Plagiogramma_sp_HK374,Dimeregramma_sp_TXwinged_HK288,Dimeregramma_sp_HK376,Dimeregramma_sp_HK359,Dimeregramma_BaffinBayTX_HK358,Rhabdonema_arcuatum_HK304,Rhabdonema_sp_Guam_HK369,Rhabdonema_adriatica_MX_HK370,Diatoma_tenue_HK078,Diatoma_elongatum_HK119,Asterionella_formosa_HK144,Tabellaria_flocculosa_HK065,Tetracyclus_sp_HK416,Hanicella_moenia_HK379,Microtabella_interrupta_HK458,Microtabella_interrupta_HK248,Grammatophora_undulata_HK367,Grammatophora_macilenta_HK368,Grammatophora_sp_HK459,Grammatophora_sp_UTKSA0132,Grammatophora_oceanica_HK147,Florella_pascuensis_HK175,Astrosyne_radiata_HK169,Neosynedra_provincialis_HK457,Lucanicum_concatenatum_HK378,Cyclophora_cf_minor_FL_HK461,Cyclophora_tenuis_CA_HK308,Cyclophora_tenuis_HI_HK307,Cyclophora_tenuis_GU_HK216,Cyclophora_castracanei_HK395,Cyclophora_castracanei_HK243,Cyclophora_tabellariformis_HK306,Cyclophora_tabellariformis_HK460,Thalassionema_BlueH20_HK361,Thalassionema_frauenfeldii_HK360,Thalassionema_frauenfeldii_HK372,Pteroncola_sp_UTKSA0078,Hyalosynedra_GU44AI3_HK363,Hyalosynedra_laevigata_HK362,Ctenophora_pulchella_HK105,Synedra_famelica_HK072,Catacombas_gaillonii_s0045,Tabularia_cf_tabulata_HK109,Centronella_reicheltii_HK150,Synedra_ulna_HK075,Grammonema_striatula_HK371,Synedropsis_cf_recta_HK110,Synedropsis_hyperborea_HK117,Licmophora_sp_UTKSA0050,Licmophora_BigLicmoC1_UTKSA0084,Licmophora_sp_UTKSA0191,Licmophora_normaniana_HK403,Licmophora_sp_KSA0085,Licmosphenia_peragallioides_HK364,Licmophora_aff_ehrenbergii_HK420,Licmophora_abbreviata_UTKSA0049,Licmophora_sp_UTKSA0010,Licmophora_remulus_HK302,Licmophora_colosalis_UTKSA0066,Licmophora_colosalis_HK366,Licmophora_sp_UTKSA0029,Licmophora_paradoxa_HK106,Licmophora_sp_MX_HK365,Licmophora_flucticulata,Licmophora_sp_KSA0151,Pseudostriatella_oceanica_s0384,Striatella_unipunctata_FL_HK318,Striatella_unipunctata_Guam_HK177,Fragilariforma_virescens_HK132,Plagiostriata_goreensis_s0388,Castoridens_striata_HK385,Castoridens_hyalina_HK444,Podocystis_spathulata_HK217,Podocystis_cf_americana_FL_HK454,Podocystis_sp_FL_HK453,Opephora_sp_HK296,Psammotaenia_lanceolata_HK316,Hendeyella_dimeregrammopsis_HK391,Hendeyella_lineata_HK325,Pseudostaurosira_construens_HK071,Serratifera_varisterna_HK424,Serratifera_varisterna_HK315,Opephora_guentergrassi_s0263,Nanofrustulum_cf_shiloi_HK056,Staurosirella_pinnata_HK116,cf_Amphora_UTKSA0115,cf_Amphora_manycp_UTKSA0087,Eunotia_curvata_HK086,Eunotia_pectinalis_HK153,Eunotia_sp_Guam_HK286,Eunotia_glacialis_HK069,Amphora_obtusa_v_crassa_6951_AMPH070,Amphora_sp_UTKSA0275,Amphora_sp_HK502,Amphora_vixvisibilis_SZCZCH967,Bacillaria_sp_UTKSA0009,cf_Bacillaria_sp_UTKSA0130,cf_Bacillaria_sp_UTKSA0129,Bacillaria_paxillifer_HK130,Bacillaria_sp_GU44BK1_HK475,Nitzschia_sp_UTKSA0106,Nitzschia_sp_UTKSA0173,Nitzschia_volvendirostrata_KSA0039,Nitzschia_cf_spathulata_UTKSA0332,Nitzschia_martiana_HK405,Nitzschia_sp_UTKSA0107,Nitzschia_cf_spathulata_UTKSA0387,Nitzschia_cf_dissipata_KSA0035,Craspedostauros_amphoroides_HK447,Craspedostauros_cf_neoconstrictans_HK448,Craspedostauros_paradoxa_HK441,Craspedostauros_alyoubii_UTKSA0083,Staurotropis_khiyamii_UTKSA0047,Staurotropis_seychellensis_HK172,Staurotropis_americana_HK442,Staurotropis_americana_HK443,Nitzschia_lorenziana_GB,Achnanthes_sp_CanIsl_HK303,Achnanthes_sp_UTKSA0263,Achnanthes_sp_CA_HK309,Achnanthes_coarctata_HK079,Achnanthes_sp_Guam_HK311,Achnanthes_sp_CA_HK310,Achnanthes_Azo42arched_X8XI16_2,Hantzschia_amphioxys_v_major_GB,Nitzschia_cf_frigida_HK468,Nitzschia_sp_KSA0120,Nitzschia_draveillensis_GB,Nitzschia_filiformis_HK073,Nitzschia_sp_UTKSA0102,Nitzschia_longissima_GB,Nitzschia_sp_MX_HK472,Nitzschia_sp_CR_HK469,Nitzschia_sp_UTKSA0182,Nitzschia_sp_UTKSA0053,Tryblionella_gaoana_SZCZCH97,Tryblionella_apiculata_HK087,Cylindrotheca_sp_UTKSA0082,Cylindrotheca_sp_UTKSA0079,Cylindrotheca_closterium_HK180,Nitzschia_sp_UTKSA0171,Denticula_kuetzingii_HK104,Nitzschia_incospicua_GB,Nitzschia_acidoclinata_GB,Nitzschia_frustulum_GB,Nitzschia_aurariae_SZCZCH966,Nitzschia_sp_UTKSA0021,Nitzschia_cf_longissima_HK176,Nitzschia_cf_longissima_UTKSA0124,Nitzschia_sp_SZCZCH658,Nitzschia_sp_UTKSA0280,Psammodictyon_pustulum_UTKSA0298,Nitzschia_sp_UTKSA0151,Nitzschia_sp_UTKSA117,Psammodictyon_constrictum_HK440,Psammodictyon_constrictum_HK471,Nitzschia_dubiiformis_GB,Nitzschia_sp_CCMP1698,Nitzschia_sp_UTKSA0260,Nitzschia_traheaformis_SZCZCH970,Nitzschia_traheaformis_SZCZCH971,Nitzschia_sp_UTKSA0109,Nitzschia_sp_HIpeanut_HK470,Nitzschia_sp_UTKSA0111,Meuneira_membranacea_HK313,Plagiotropis_sp_PR_HK508,Rhoicosigma_UTKSA0194,Gyrosigma_acuminatum_HK085,Carinasigma_minuta_HK418,Donkinia_UTKSA0269,Pleurosigma_stuxbergii_SZCZCH973,Pleurosigma_GU52X1_HK495,Pleurosigma_UTKSA0167,Pleurosigma_sp_UTKSA0019,Pleurosigma_sp_UTKSA0273,Pleurosigma_sp_UTKSA0264,Haslea_ostrearia_NCC158_4,Haslea_ostrearia_NCC321,Cymatoneis_UTKSA0378,Hippodonta_capitata_GB,cf_Navicula_UTKSA0247,cf_Haslea_UTKSA0122,Navicula_zhengii_SZCZCH96,Navicula_perminuta_mbccc3,Navicula_sp_FL_HK497,Navicula_sp_ME_HK491,Seminavis_robusta_GU7X_HK493,cf_Navicula_UTKSA0239,Navicula_reinhardtii_GB,Navicula_cryptocephala_HK090,Trachyneis_sp_CR_HK439,Rhoiconeis_UTKSA0128,Rhoiconeis_GU7X7_HK419,Navicula_hippodontofallax_SZCZCH703,Navicula_sp_MX_HK486,Navicula_sp_UTKSA0162,Navicula_sp_KSA0112,Navicula_sp_MX_HK487,Navicula_sp_GU7Y_HK490,Navcula_cari_GB,Navicula_tripunctata_GB,Navicula_sp_UTKSA0131,Navicula_sp_FL_HK488,Navicula_sp_FL_HK489,Haslea_sp_KSA0102,Haslea_cf_howeana_GU7Y4_HK494,Haslea_sp_UTKSA0211,Haslea_cf_howeana_PR_HK496,Fallacia_sp_GU52X3_HK482,Rossia_sp_E3333,Fallacia_monoculata_HK082,Fallacia_pygmaea_HK093,cf_Diploneis_UTKSA0368,Sellaphora_laevissima_GB,Sellaphora_seminulum_GB,Sellaphora_minima_GB,Eolimna_minima_GB,Mayamaea_permitis_TCC540,Pinnularia_brebissonii_HK092,Pinnularia_termitina_HK088,Caloneis_cf_westii_SZCZCH1002,Caloneis_sp_FL_HK431,Caloneis_lewisii_HK060,Caloneis_sp_FL_HK430,Caloneis_GU52V2_HK479,Caloneis_UTKSA0235,Caloneis_sp_CR_HK429,Caloneis_GU7_HK477,Caloneis_UTKSA0252,Caloneis_sp_KSA0127,Diploneis_sp_MX_HK435,Diploneis_cf_cheronensis_GU44AY6,Diploneis_1_PackChannelPlankton,Diploneis_UTKSA0145,Diploneis_UTKSA0221,Diploneis_UTKSA0150,Diploneis_sp_FLoval1cppenn5,Diploneis_sp_MX_HK436,Diploneis_cf_smithii_GU44AY6,Diploneis_UTKSA0238,Diploneis_UTKSA0232,Diploneis_subovalis_HK084,Diploneis_UTKSA0190,Diploneis_UTKSA0267,Biremis_sp_FL_HK438,Biremis_sp_UTKSA0352,Scoliopleura_peisonis_HK103,Neidium_productum_HK063,Neidium_bisulcatum_HK076,Neidium_affine_HK064,Luticola_goeppertiana_GB,Amphora_commutata_8520_AMPH126,Amphora_sublaevis_8570_AMPH135,Amphora_aliformis_10105_AMPH177,Amphora_sp_UTKSA0172,Amphora_cf_helenensis_SZCZP12,Amphora_helenensis_SZCZCH704,Amphora_waldeniana_8348_AMPH011,Amphora_pediculus_L1030,Amphora_hyalina_8571_AMPH136,Halamphora_sp_SZCZCH101,Amphora_sp_UTKSA0195,Amphora_normanii_GB,Amphora_coffeiformis_HK089,Halamphora_catenulafalsa_SZCZCH452,Halamphora_oligotraphenta_9561_AMPH009,Halamphora_coloradiana_6020_AMPH025,Halamphora_veneta_6020_AMPH005,Amphora_caribaea_7320_AMPH086,Amphora_montana_TCC477,Amphora_sp_UTKSA0153,Amphora_sp_UTKSA0177,Amphora_subtropica_6924_AMPH051,Halamphora_sp_SZCZCH975,Halamphora_sp_SZCZCH623,Entomoneis_ornata_GB,Entomoneis_UTKSA0013,Entomoneis_sp_SZCZM496,Entomoneis_sp_HK135,Entomoneis_sp_UTKSA0080,Entomoneis_UTKSA0092,Entomoneis_sp_UTKSA0061,Stenopterobia_curvula_L541,Surirella_splendida_19C,Campylodiscus_clypeus_L951,Surirella_cf_fastuosa_SZCZCH189,Cymatopleura_elliptica_HK215,Surirella_ovata_HK214,Surirella_minuta_FD320,Auricula_sp_FL_HK434,Surirella_UTKSA0299,Campylodiscus_sp_3613,Auricula_sp_UTKSA0071,Auricula_sp_UTKSA0038,Campylodiscus_UTKSA0284,Rhopalodia_sp_FL_HK433,Hydrosilicon_1_KSA2015_37,Rhopalodia_sp_9vi081F2,Rhopalodia_contorta_L1299,Rhopalodia_gibba_CH155,Epithemia_argus_CH211,Epithemia_sorex_CH148,(Gomphonemopsis_UTKSA0026x,Phaeodactylum_tricornutum_HK011,Phaeodactylum_tricornutum_UTEX640,Phaeodactylum_tricornutum_UTEX646,Phaeodactylum_tricornutum_UTEX2089,Parlibellus_harffianus_SZCZCH75,Stauroneis_sp_UTKSA0410,Parlibellus_hamulifer_GU_HK409,Parlibellus_sp_HK428,Astartiella_UTKSA0146,Astartiella_sp_SZCZCH151,Schizostauron_UTKSA0141,Schizostauron_sp_SZCZP40,Schizostauron_sp_SZCZP32,Craticula_cuspidata_HK061,Fistulifera_saprophila_TCC508,Fistulifera_pelliculosa_CCMP543,Sternimirus_shandongensis_SZCZCH968,Stauroneis_kriegeri_GB,Stauroneis_acuta_HK059,Stauroneis_gracilior_GB,Stauroneis_anceps_GB,Stauroneis_phoenicenteron_GB),Berkeleya_rutilans_HK389,Berkeleya_rutilans_HK154,Berkeleya_hyalina_HK388,Amphipleura_pellucida_HK287,Climaconeis_riddleae_HK178,Climaconeis_undulatum_HK218,Climaconeis_sp_UTKSA0040,Tetramphora_chilensis_8531_Amph132,Amphora_lineolata_6824_AMPH035,Amphora_securicula_6904_AMPH046,Amphora_sulcata_7306_AMPH083,Mastogloia_cf_fimbriata_Guam_HK485,Mastogloia_cf_pumila_HK136,Mastogloia_UTKSA0313,Mastogloia_UTKSA0224,Mastogloia_sp_Guam_HK314,Mastogloia_sp_KSA0062,Lyrella_sp_UTKSA0279,cf_stauroneid_UTKSA0220,Rhoicosphenia_cf_abbreviata_EWT2016_isolate_80,Rhoicosphenia_abbreviata_strain_CH030,Adlafia_brockmannii_GB,Gomphonema_affine_HK098,Gomphonema_parvulum_HK081,Anomoeoneis_fogedii_FD399,Anomoeoneis_sphaerophora_FD160,Placoneis_elginensis_HK096,Geissleria_decussis_FD50,Encyonema_norvegica_FD342,Cymbella_proxima_22vi094A,Didymosphenia_geminata_CH058,Cymbopleura_naviculiformis_22vi092D,Cymbella_aspera_FD272,Lemnicola_hungarica_HK129,Cocconeis_cf_mascarenica_SZCZCH283,Cocconeis_stauroneiformis_s0230,Achnanthidium_minutissimum_GB,Achnanthes_childanos,Planothidium_lanceolatum_PL2,Planothidium_frequentissimum_PF1,Planothidium_sp_SZCZCH26,cf_Navicula_UTKSA0158,cf_Navicula_UTKSA0152,Cocconeis_sp_FL_HK312,Cocconeis_placentula_HK077,Cocconeis_sp_SZCZP67,Cocconeis_sp_UTKSA0056,Cocconeis_cf_cupulifera_SZCZCH662);
14 (Asterionellopsis_glacialis_HK107,Asterionellopsis_socialis_OR_HK319,Asterionellopsis_socialis_HK181,Bleakeleya_notata_HK247,Perideraion_cf_elongatum_UTKSA0259,Perideraion_elongatum_HK411,Koernerella_recticostata_HK242,Perideraion_montgomeryii_HK246,Rhaphoneis_amphiceros_HK373,Rhaphoneis_amphiceros_HK237,Neodelphineis_sp_HK421,Delphineis_sp_HK133,Delphineis_surirella_NC_HK295,Talaroneis_posidoniae_WK59,Psammoneis_japonica_HK299,Psammoneis_sp_UTKSA0250,Psammoneis_obaidii_UTKSA0057,Psammogramma_s0391,Neofragilaria_nicobarica_s0371,Neofragilaria_cf_nicobarica_HK375,Plagiogramma_sp_WA_HK324,Plagiogramma_staurophorum_HK212,Dimeregramma_sp_HK377,Plagiogramma_sp_HK374,Dimeregramma_sp_TXwinged_HK288,Dimeregramma_sp_HK376,Dimeregramma_BaffinBayTX_HK358,Dimeregramma_sp_HK359,Rhabdonema_arcuatum_HK304,Rhabdonema_sp_Guam_HK369,Rhabdonema_adriatica_MX_HK370,Diatoma_tenue_HK078,Diatoma_elongatum_HK119,Asterionella_formosa_HK144,Tabellaria_flocculosa_HK065,Tetracyclus_sp_HK416,Hanicella_moenia_HK379,Microtabella_interrupta_HK458,Microtabella_interrupta_HK248,Grammatophora_undulata_HK367,Grammatophora_oceanica_HK147,Grammatophora_sp_UTKSA0132,Grammatophora_sp_HK459,Grammatophora_macilenta_HK368,Astrosyne_radiata_HK169,Florella_pascuensis_HK175,Neosynedra_provincialis_HK457,Lucanicum_concatenatum_HK378,Cyclophora_castracanei_HK395,Cyclophora_castracanei_HK243,Cyclophora_tabellariformis_HK306,Cyclophora_tabellariformis_HK460,Cyclophora_cf_minor_FL_HK461,Cyclophora_tenuis_CA_HK308,Cyclophora_tenuis_HI_HK307,Cyclophora_tenuis_GU_HK216,Synedra_ulna_HK075,Centronella_reicheltii_HK150,Grammonema_striatula_HK371,Synedropsis_cf_recta_HK110,Synedropsis_hyperborea_HK117,Synedra_famelica_HK072,Ctenophora_pulchella_HK105,Catacombas_gaillonii_s0045,Tabularia_cf_tabulata_HK109,Pteroncola_sp_UTKSA0078,Hyalosynedra_laevigata_HK362,Hyalosynedra_GU44AI3_HK363,Thalassionema_BlueH20_HK361,Thalassionema_frauenfeldii_HK360,Thalassionema_frauenfeldii_HK372,Licmophora_sp_UTKSA0050,Licmophora_BigLicmoC1_UTKSA0084,Licmophora_sp_UTKSA0191,Licmophora_normaniana_HK403,Licmophora_sp_KSA0085,Licmosphenia_peragallioides_HK364,Licmophora_aff_ehrenbergii_HK420,Licmophora_abbreviata_UTKSA0049,Licmophora_sp_UTKSA0010,Licmophora_remulus_HK302,Licmophora_colosalis_UTKSA0066,Licmophora_colosalis_HK366,Licmophora_sp_UTKSA0029,Licmophora_sp_KSA0151,Licmophora_flucticulata,Licmophora_sp_MX_HK365,Licmophora_paradoxa_HK106,Pseudostriatella_oceanica_s0384,Striatella_unipunctata_FL_HK318,Striatella_unipunctata_Guam_HK177,Fragilariforma_virescens_HK132,Plagiostriata_goreensis_s0388,Castoridens_striata_HK385,Castoridens_hyalina_HK444,Podocystis_spathulata_HK217,Podocystis_sp_FL_HK453,Podocystis_cf_americana_FL_HK454,Opephora_sp_HK296,Pseudostaurosira_construens_HK071,Psammotaenia_lanceolata_HK316,Hendeyella_lineata_HK325,Hendeyella_dimeregrammopsis_HK391,Serratifera_varisterna_HK315,Serratifera_varisterna_HK424,Opephora_guentergrassi_s0263,Nanofrustulum_cf_shiloi_HK056,Staurosirella_pinnata_HK116,Amphora_obtusa_v_crassa_6951_AMPH070,Amphora_sp_UTKSA0275,Amphora_vixvisibilis_SZCZCH967,Amphora_sp_HK502,Bacillaria_sp_UTKSA0009,cf_Bacillaria_sp_UTKSA0129,cf_Bacillaria_sp_UTKSA0130,Bacillaria_paxillifer_HK130,Bacillaria_sp_GU44BK1_HK475,Nitzschia_sp_UTKSA0106,Nitzschia_sp_UTKSA0173,Nitzschia_volvendirostrata_KSA0039,Nitzschia_cf_spathulata_UTKSA0332,Nitzschia_martiana_HK405,Nitzschia_sp_UTKSA0107,Nitzschia_cf_spathulata_UTKSA0387,Nitzschia_cf_dissipata_KSA0035,Craspedostauros_amphoroides_HK447,Craspedostauros_cf_neoconstrictans_HK448,Craspedostauros_paradoxa_HK441,Craspedostauros_alyoubii_UTKSA0083,Staurotropis_americana_HK443,Staurotropis_americana_HK442,Staurotropis_seychellensis_HK172,Staurotropis_khiyamii_UTKSA0047,Nitzschia_lorenziana_GB,Achnanthes_sp_CanIsl_HK303,Achnanthes_sp_UTKSA0263,Achnanthes_sp_CA_HK309,Achnanthes_coarctata_HK079,Achnanthes_sp_Guam_HK311,Achnanthes_sp_CA_HK310,Achnanthes_Azo42arched_X8XI16_2,Hantzschia_amphioxys_v_major_GB,Nitzschia_cf_frigida_HK468,Nitzschia_sp_KSA0120,Nitzschia_draveillensis_GB,Nitzschia_filiformis_HK073,Nitzschia_sp_UTKSA0102,Nitzschia_longissima_GB,Nitzschia_sp_MX_HK472,Nitzschia_sp_UTKSA0182,Nitzschia_sp_CR_HK469,Nitzschia_sp_UTKSA0053,Tryblionella_apiculata_HK087,Tryblionella_gaoana_SZCZCH97,Cylindrotheca_sp_UTKSA0082,Cylindrotheca_closterium_HK180,Cylindrotheca_sp_UTKSA0079,Nitzschia_sp_UTKSA0171,Denticula_kuetzingii_HK104,Nitzschia_incospicua_GB,Nitzschia_acidoclinata_GB,Nitzschia_frustulum_GB,Nitzschia_aurariae_SZCZCH966,Nitzschia_sp_UTKSA0021,Nitzschia_cf_longissima_HK176,Nitzschia_cf_longissima_UTKSA0124,Nitzschia_sp_SZCZCH658,Psammodictyon_pustulum_UTKSA0298,Nitzschia_sp_UTKSA0280,Nitzschia_sp_UTKSA0151,Nitzschia_sp_UTKSA117,Psammodictyon_constrictum_HK440,Psammodictyon_constrictum_HK471,Nitzschia_sp_CCMP1698,Nitzschia_dubiiformis_GB,Nitzschia_sp_UTKSA0260,Nitzschia_traheaformis_SZCZCH970,Nitzschia_traheaformis_SZCZCH971,Nitzschia_sp_UTKSA0109,Nitzschia_sp_HIpeanut_HK470,Nitzschia_sp_UTKSA0111,cf_Amphora_UTKSA0115,cf_Amphora_manycp_UTKSA0087,Eunotia_curvata_HK086,Eunotia_pectinalis_HK153,Eunotia_glacialis_HK069,Eunotia_sp_Guam_HK286,Pleurosigma_stuxbergii_SZCZCH973,Pleurosigma_UTKSA0167,Pleurosigma_GU52X1_HK495,Pleurosigma_sp_UTKSA0019,Pleurosigma_sp_UTKSA0273,Pleurosigma_sp_UTKSA0264,Meuneira_membranacea_HK313,Plagiotropis_sp_PR_HK508,Rhoicosigma_UTKSA0194,Gyrosigma_acuminatum_HK085,Carinasigma_minuta_HK418,Donkinia_UTKSA0269,Haslea_ostrearia_NCC158_4,Haslea_ostrearia_NCC321,Cymatoneis_UTKSA0378,Hippodonta_capitata_GB,cf_Navicula_UTKSA0247,cf_Haslea_UTKSA0122,Navicula_perminuta_mbccc3,Navicula_zhengii_SZCZCH96,Navicula_sp_FL_HK497,Seminavis_robusta_GU7X_HK493,Navicula_sp_ME_HK491,cf_Navicula_UTKSA0239,Navicula_reinhardtii_GB,Navicula_cryptocephala_HK090,Trachyneis_sp_CR_HK439,Rhoiconeis_UTKSA0128,Rhoiconeis_GU7X7_HK419,Navicula_sp_MX_HK486,Navicula_hippodontofallax_SZCZCH703,Navicula_sp_UTKSA0162,Navicula_sp_KSA0112,Navicula_sp_GU7Y_HK490,Navicula_sp_MX_HK487,Navcula_cari_GB,Navicula_tripunctata_GB,Navicula_sp_UTKSA0131,Navicula_sp_FL_HK488,Navicula_sp_FL_HK489,Haslea_sp_KSA0102,Haslea_cf_howeana_GU7Y4_HK494,Haslea_cf_howeana_PR_HK496,Haslea_sp_UTKSA0211,Diploneis_sp_MX_HK435,Diploneis_cf_cheronensis_GU44AY6,Diploneis_1_PackChannelPlankton,Diploneis_sp_FLoval1cppenn5,Diploneis_UTKSA0145,Diploneis_UTKSA0221,Diploneis_UTKSA0150,Diploneis_sp_MX_HK436,Diploneis_cf_smithii_GU44AY6,Diploneis_UTKSA0238,Diploneis_UTKSA0232,Diploneis_subovalis_HK084,Diploneis_UTKSA0267,Diploneis_UTKSA0190,Biremis_sp_FL_HK438,Biremis_sp_UTKSA0352,Scoliopleura_peisonis_HK103,Neidium_productum_HK063,Neidium_affine_HK064,Neidium_bisulcatum_HK076,Craticula_cuspidata_HK061,Fistulifera_pelliculosa_CCMP543,Fistulifera_saprophila_TCC508,Sternimirus_shandongensis_SZCZCH968,Stauroneis_kriegeri_GB,Stauroneis_acuta_HK059,Stauroneis_gracilior_GB,Stauroneis_phoenicenteron_GB,Stauroneis_anceps_GB,Parlibellus_harffianus_SZCZCH75,Stauroneis_sp_UTKSA0410,Parlibellus_hamulifer_GU_HK409,Parlibellus_sp_HK428,Astartiella_UTKSA0146,Astartiella_sp_SZCZCH151,Schizostauron_UTKSA0141,Schizostauron_sp_SZCZP40,Schizostauron_sp_SZCZP32,Berkeleya_rutilans_HK389,Berkeleya_rutilans_HK154,Climaconeis_riddleae_HK178,Berkeleya_hyalina_HK388,Amphipleura_pellucida_HK287,Climaconeis_undulatum_HK218,Climaconeis_sp_UTKSA0040,Tetramphora_chilensis_8531_Amph132,Amphora_lineolata_6824_AMPH035,Amphora_sulcata_7306_AMPH083,Amphora_securicula_6904_AMPH046,Mastogloia_cf_fimbriata_Guam_HK485,Mastogloia_cf_pumila_HK136,Mastogloia_UTKSA0313,Mastogloia_UTKSA0224,Mastogloia_sp_Guam_HK314,Mastogloia_sp_KSA0062,Lyrella_sp_UTKSA0279,cf_stauroneid_UTKSA0220,Rhoicosphenia_cf_abbreviata_EWT2016_isolate_80,Rhoicosphenia_abbreviata_strain_CH030,Adlafia_brockmannii_GB,Gomphonema_parvulum_HK081,Gomphonema_affine_HK098,Anomoeoneis_sphaerophora_FD160,Anomoeoneis_fogedii_FD399,Placoneis_elginensis_HK096,Geissleria_decussis_FD50,Encyonema_norvegica_FD342,Cymbella_proxima_22vi094A,Didymosphenia_geminata_CH058,Cymbella_aspera_FD272,Cymbopleura_naviculiformis_22vi092D,Lemnicola_hungarica_HK129,Cocconeis_cf_mascarenica_SZCZCH283,Cocconeis_stauroneiformis_s0230,Achnanthes_childanos,Achnanthidium_minutissimum_GB,Planothidium_frequentissimum_PF1,Planothidium_lanceolatum_PL2,Planothidium_sp_SZCZCH26,cf_Navicula_UTKSA0152,cf_Navicula_UTKSA0158,Cocconeis_sp_FL_HK312,Cocconeis_placentula_HK077,Cocconeis_sp_SZCZP67,Cocconeis_cf_cupulifera_SZCZCH662,Cocconeis_sp_UTKSA0056,Luticola_goeppertiana_GB,(Gomphonemopsis_UTKSA0026x,Phaeodactylum_tricornutum_UTEX646,Phaeodactylum_tricornutum_UTEX2089,Phaeodactylum_tricornutum_UTEX640,Phaeodactylum_tricornutum_HK011,Rossia_sp_E3333,Fallacia_sp_GU52X3_HK482,Fallacia_monoculata_HK082,Fallacia_pygmaea_HK093,cf_Diploneis_UTKSA0368,Sellaphora_laevissima_GB,Sellaphora_seminulum_GB,Eolimna_minima_GB,Sellaphora_minima_GB,Mayamaea_permitis_TCC540,Pinnularia_brebissonii_HK092,Pinnularia_termitina_HK088,Caloneis_sp_FL_HK431,Caloneis_cf_westii_SZCZCH1002,Caloneis_lewisii_HK060,Caloneis_sp_FL_HK430,Caloneis_GU52V2_HK479,Caloneis_UTKSA0235,Caloneis_sp_CR_HK429,Caloneis_GU7_HK477,Caloneis_sp_KSA0127,Caloneis_UTKSA0252),Amphora_sublaevis_8570_AMPH135,Amphora_commutata_8520_AMPH126,Amphora_aliformis_10105_AMPH177,Amphora_sp_UTKSA0172,Amphora_helenensis_SZCZCH704,Amphora_cf_helenensis_SZCZP12,Amphora_pediculus_L1030,Amphora_waldeniana_8348_AMPH011,Amphora_hyalina_8571_AMPH136,Halamphora_sp_SZCZCH101,Amphora_sp_UTKSA0195,Amphora_normanii_GB,Amphora_coffeiformis_HK089,Halamphora_catenulafalsa_SZCZCH452,Halamphora_oligotraphenta_9561_AMPH009,Halamphora_coloradiana_6020_AMPH025,Halamphora_veneta_6020_AMPH005,Amphora_subtropica_6924_AMPH051,Halamphora_sp_SZCZCH975,Halamphora_sp_SZCZCH623,Amphora_montana_TCC477,Amphora_caribaea_7320_AMPH086,Amphora_sp_UTKSA0177,Amphora_sp_UTKSA0153,Entomoneis_ornata_GB,Entomoneis_sp_SZCZM496,Entomoneis_UTKSA0013,Entomoneis_sp_HK135,Entomoneis_sp_UTKSA0080,Entomoneis_sp_UTKSA0061,Entomoneis_UTKSA0092,Stenopterobia_curvula_L541,Surirella_splendida_19C,Campylodiscus_clypeus_L951,Surirella_cf_fastuosa_SZCZCH189,Cymatopleura_elliptica_HK215,Surirella_ovata_HK214,Surirella_minuta_FD320,Auricula_sp_FL_HK434,Auricula_sp_UTKSA0071,Auricula_sp_UTKSA0038,Campylodiscus_sp_3613,Surirella_UTKSA0299,Campylodiscus_UTKSA0284,Hydrosilicon_1_KSA2015_37,Rhopalodia_sp_FL_HK433,Rhopalodia_sp_9vi081F2,Epithemia_argus_CH211,Epithemia_sorex_CH148,Rhopalodia_gibba_CH155,Rhopalodia_contorta_L1299);
15 (Asterionellopsis_glacialis_HK107,Asterionellopsis_socialis_OR_HK319,Asterionellopsis_socialis_HK181,Bleakeleya_notata_HK247,Perideraion_cf_elongatum_UTKSA0259,Perideraion_elongatum_HK411,Koernerella_recticostata_HK242,Perideraion_montgomeryii_HK246,Rhaphoneis_amphiceros_HK237,Rhaphoneis_amphiceros_HK373,Neodelphineis_sp_HK421,Delphineis_surirella_NC_HK295,Delphineis_sp_HK133,Talaroneis_posidoniae_WK59,Psammoneis_japonica_HK299,Psammoneis_obaidii_UTKSA0057,Psammoneis_sp_UTKSA0250,Psammogramma_s0391,Neofragilaria_nicobarica_s0371,Neofragilaria_cf_nicobarica_HK375,Plagiogramma_sp_WA_HK324,Plagiogramma_staurophorum_HK212,Dimeregramma_sp_HK377,Plagiogramma_sp_HK374,Dimeregramma_sp_TXwinged_HK288,Dimeregramma_sp_HK376,Dimeregramma_sp_HK359,Dimeregramma_BaffinBayTX_HK358,Hanicella_moenia_HK379,Microtabella_interrupta_HK248,Microtabella_interrupta_HK458,Grammatophora_undulata_HK367,Grammatophora_sp_HK459,Grammatophora_macilenta_HK368,Grammatophora_oceanica_HK147,Grammatophora_sp_UTKSA0132,Rhabdonema_arcuatum_HK304,Rhabdonema_sp_Guam_HK369,Rhabdonema_adriatica_MX_HK370,Diatoma_elongatum_HK119,Diatoma_tenue_HK078,Asterionella_formosa_HK144,Tabellaria_flocculosa_HK065,Tetracyclus_sp_HK416,Florella_pascuensis_HK175,Astrosyne_radiata_HK169,Neosynedra_provincialis_HK457,Lucanicum_concatenatum_HK378,Cyclophora_cf_minor_FL_HK461,Cyclophora_tenuis_CA_HK308,Cyclophora_tenuis_GU_HK216,Cyclophora_tenuis_HI_HK307,Cyclophora_castracanei_HK243,Cyclophora_castracanei_HK395,Cyclophora_tabellariformis_HK306,Cyclophora_tabellariformis_HK460,Thalassionema_BlueH20_HK361,Thalassionema_frauenfeldii_HK360,Thalassionema_frauenfeldii_HK372,Pteroncola_sp_UTKSA0078,Hyalosynedra_GU44AI3_HK363,Hyalosynedra_laevigata_HK362,Catacombas_gaillonii_s0045,Tabularia_cf_tabulata_HK109,Ctenophora_pulchella_HK105,Synedra_famelica_HK072,Synedra_ulna_HK075,Centronella_reicheltii_HK150,Grammonema_striatula_HK371,Synedropsis_cf_recta_HK110,Synedropsis_hyperborea_HK117,Licmophora_sp_UTKSA0050,Licmophora_BigLicmoC1_UTKSA0084,Licmophora_sp_UTKSA0191,Licmophora_normaniana_HK403,Licmophora_sp_KSA0085,Licmosphenia_peragallioides_HK364,Licmophora_abbreviata_UTKSA0049,Licmophora_aff_ehrenbergii_HK420,Licmophora_colosalis_UTKSA0066,Licmophora_colosalis_HK366,Licmophora_sp_UTKSA0010,Licmophora_remulus_HK302,Licmophora_sp_UTKSA0029,Licmophora_paradoxa_HK106,Licmophora_sp_MX_HK365,Licmophora_flucticulata,Licmophora_sp_KSA0151,Pseudostriatella_oceanica_s0384,Striatella_unipunctata_Guam_HK177,Striatella_unipunctata_FL_HK318,Fragilariforma_virescens_HK132,Plagiostriata_goreensis_s0388,Castoridens_striata_HK385,Castoridens_hyalina_HK444,Podocystis_spathulata_HK217,Podocystis_cf_americana_FL_HK454,Podocystis_sp_FL_HK453,Opephora_sp_HK296,Psammotaenia_lanceolata_HK316,Hendeyella_dimeregrammopsis_HK391,Hendeyella_lineata_HK325,Pseudostaurosira_construens_HK071,Serratifera_varisterna_HK315,Serratifera_varisterna_HK424,Opephora_guentergrassi_s0263,Nanofrustulum_cf_shiloi_HK056,Staurosirella_pinnata_HK116,Amphora_obtusa_v_crassa_6951_AMPH070,Amphora_sp_UTKSA0275,Amphora_sp_HK502,Amphora_vixvisibilis_SZCZCH967,Bacillaria_sp_UTKSA0009,cf_Bacillaria_sp_UTKSA0130,cf_Bacillaria_sp_UTKSA0129,Bacillaria_paxillifer_HK130,Bacillaria_sp_GU44BK1_HK475,Nitzschia_sp_UTKSA0106,Nitzschia_volvendirostrata_KSA0039,Nitzschia_sp_UTKSA0173,Nitzschia_cf_spathulata_UTKSA0332,Nitzschia_martiana_HK405,Nitzschia_sp_UTKSA0107,Nitzschia_cf_spathulata_UTKSA0387,Nitzschia_cf_dissipata_KSA0035,Staurotropis_americana_HK442,Staurotropis_americana_HK443,Staurotropis_khiyamii_UTKSA0047,Staurotropis_seychellensis_HK172,Craspedostauros_amphoroides_HK447,Craspedostauros_cf_neoconstrictans_HK448,Craspedostauros_paradoxa_HK441,Craspedostauros_alyoubii_UTKSA0083,Nitzschia_lorenziana_GB,Achnanthes_sp_CanIsl_HK303,Achnanthes_sp_CA_HK309,Achnanthes_sp_UTKSA0263,Achnanthes_sp_CA_HK310,Achnanthes_Azo42arched_X8XI16_2,Achnanthes_sp_Guam_HK311,Achnanthes_coarctata_HK079,Hantzschia_amphioxys_v_major_GB,Nitzschia_cf_frigida_HK468,Nitzschia_sp_UTKSA0102,Nitzschia_filiformis_HK073,Nitzschia_sp_KSA0120,Nitzschia_draveillensis_GB,Nitzschia_longissima_GB,Nitzschia_sp_MX_HK472,Nitzschia_sp_CR_HK469,Nitzschia_sp_UTKSA0182,Nitzschia_sp_UTKSA0053,Tryblionella_apiculata_HK087,Tryblionella_gaoana_SZCZCH97,Cylindrotheca_sp_UTKSA0082,Cylindrotheca_closterium_HK180,Cylindrotheca_sp_UTKSA0079,Nitzschia_acidoclinata_GB,Nitzschia_frustulum_GB,Nitzschia_aurariae_SZCZCH966,Nitzschia_sp_UTKSA0171,Nitzschia_incospicua_GB,Denticula_kuetzingii_HK104,Nitzschia_sp_UTKSA0021,Nitzschia_cf_longissima_HK176,Nitzschia_cf_longissima_UTKSA0124,Nitzschia_sp_SZCZCH658,Psammodictyon_pustulum_UTKSA0298,Nitzschia_sp_UTKSA0280,Nitzschia_sp_UTKSA0151,Nitzschia_sp_UTKSA117,Psammodictyon_constrictum_HK440,Psammodictyon_constrictum_HK471,Nitzschia_dubiiformis_GB,Nitzschia_sp_CCMP1698,Nitzschia_sp_UTKSA0260,Nitzschia_traheaformis_SZCZCH970,Nitzschia_traheaformis_SZCZCH971,Nitzschia_sp_UTKSA0109,Nitzschia_sp_HIpeanut_HK470,Nitzschia_sp_UTKSA0111,cf_Amphora_manycp_UTKSA0087,cf_Amphora_UTKSA0115,Eunotia_curvata_HK086,Eunotia_pectinalis_HK153,Eunotia_sp_Guam_HK286,Eunotia_glacialis_HK069,Pleurosigma_GU52X1_HK495,Pleurosigma_UTKSA0167,Pleurosigma_stuxbergii_SZCZCH973,Pleurosigma_sp_UTKSA0019,Pleurosigma_sp_UTKSA0273,Pleurosigma_sp_UTKSA0264,Meuneira_membranacea_HK313,Plagiotropis_sp_PR_HK508,Rhoicosigma_UTKSA0194,Gyrosigma_acuminatum_HK085,Carinasigma_minuta_HK418,Donkinia_UTKSA0269,Haslea_ostrearia_NCC158_4,Haslea_ostrearia_NCC321,Cymatoneis_UTKSA0378,Hippodonta_capitata_GB,cf_Navicula_UTKSA0247,cf_Haslea_UTKSA0122,Navicula_perminuta_mbccc3,Navicula_zhengii_SZCZCH96,Navicula_sp_FL_HK497,Seminavis_robusta_GU7X_HK493,Navicula_sp_ME_HK491,cf_Navicula_UTKSA0239,Navicula_reinhardtii_GB,Navicula_cryptocephala_HK090,Trachyneis_sp_CR_HK439,Rhoiconeis_UTKSA0128,Rhoiconeis_GU7X7_HK419,Navicula_hippodontofallax_SZCZCH703,Navicula_sp_MX_HK486,Navicula_sp_UTKSA0162,Navicula_sp_KSA0112,Navicula_sp_MX_HK487,Navicula_sp_GU7Y_HK490,Navicula_tripunctata_GB,Navcula_cari_GB,Navicula_sp_UTKSA0131,Navicula_sp_FL_HK489,Navicula_sp_FL_HK488,Haslea_sp_KSA0102,Haslea_cf_howeana_GU7Y4_HK494,Haslea_cf_howeana_PR_HK496,Haslea_sp_UTKSA0211,Diploneis_sp_MX_HK435,Diploneis_1_PackChannelPlankton,Diploneis_cf_cheronensis_GU44AY6,Diploneis_sp_FLoval1cppenn5,Diploneis_UTKSA0145,Diploneis_UTKSA0221,Diploneis_UTKSA0150,Diploneis_sp_MX_HK436,Diploneis_cf_smithii_GU44AY6,Diploneis_UTKSA0238,Diploneis_UTKSA0232,Diploneis_subovalis_HK084,Diploneis_UTKSA0190,Diploneis_UTKSA0267,Biremis_sp_UTKSA0352,Biremis_sp_FL_HK438,Scoliopleura_peisonis_HK103,Neidium_productum_HK063,Neidium_bisulcatum_HK076,Neidium_affine_HK064,Rossia_sp_E3333,Fallacia_sp_GU52X3_HK482,Fallacia_monoculata_HK082,Fallacia_pygmaea_HK093,cf_Diploneis_UTKSA0368,Sellaphora_laevissima_GB,Sellaphora_seminulum_GB,Sellaphora_minima_GB,Eolimna_minima_GB,Mayamaea_permitis_TCC540,Pinnularia_brebissonii_HK092,Pinnularia_termitina_HK088,Caloneis_cf_westii_SZCZCH1002,Caloneis_sp_FL_HK431,Caloneis_lewisii_HK060,Caloneis_sp_FL_HK430,Caloneis_UTKSA0235,Caloneis_GU52V2_HK479,Caloneis_sp_CR_HK429,Caloneis_GU7_HK477,Caloneis_sp_KSA0127,Caloneis_UTKSA0252,Luticola_goeppertiana_GB,(Gomphonemopsis_UTKSA0026x,Phaeodactylum_tricornutum_UTEX646,Phaeodactylum_tricornutum_UTEX2089,Phaeodactylum_tricornutum_UTEX640,Phaeodactylum_tricornutum_HK011,Amphora_sublaevis_8570_AMPH135,Amphora_commutata_8520_AMPH126,Amphora_aliformis_10105_AMPH177,Amphora_sp_UTKSA0172,Amphora_waldeniana_8348_AMPH011,Amphora_pediculus_L1030,Amphora_cf_helenensis_SZCZP12,Amphora_helenensis_SZCZCH704),Amphora_hyalina_8571_AMPH136,Halamphora_sp_SZCZCH101,Amphora_normanii_GB,Amphora_sp_UTKSA0195,Amphora_coffeiformis_HK089,Halamphora_catenulafalsa_SZCZCH452,Halamphora_oligotraphenta_9561_AMPH009,Halamphora_veneta_6020_AMPH005,Halamphora_coloradiana_6020_AMPH025,Amphora_subtropica_6924_AMPH051,Halamphora_sp_SZCZCH623,Halamphora_sp_SZCZCH975,Amphora_sp_UTKSA0153,Amphora_sp_UTKSA0177,Amphora_montana_TCC477,Amphora_caribaea_7320_AMPH086,Entomoneis_ornata_GB,Entomoneis_UTKSA0013,Entomoneis_sp_SZCZM496,Entomoneis_sp_HK135,Entomoneis_sp_UTKSA0080,Entomoneis_sp_UTKSA0061,Entomoneis_UTKSA0092,Stenopterobia_curvula_L541,Surirella_splendida_19C,Campylodiscus_clypeus_L951,Surirella_cf_fastuosa_SZCZCH189,Cymatopleura_elliptica_HK215,Surirella_ovata_HK214,Surirella_minuta_FD320,Auricula_sp_FL_HK434,Auricula_sp_UTKSA0038,Auricula_sp_UTKSA0071,Campylodiscus_sp_3613,Surirella_UTKSA0299,Campylodiscus_UTKSA0284,Rhopalodia_sp_FL_HK433,Hydrosilicon_1_KSA2015_37,Rhopalodia_sp_9vi081F2,Epithemia_argus_CH211,Epithemia_sorex_CH148,Rhopalodia_gibba_CH155,Rhopalodia_contorta_L1299,Craticula_cuspidata_HK061,Fistulifera_saprophila_TCC508,Fistulifera_pelliculosa_CCMP543,Sternimirus_shandongensis_SZCZCH968,Stauroneis_kriegeri_GB,Stauroneis_acuta_HK059,Stauroneis_gracilior_GB,Stauroneis_anceps_GB,Stauroneis_phoenicenteron_GB,Parlibellus_harffianus_SZCZCH75,Stauroneis_sp_UTKSA0410,Parlibellus_sp_HK428,Parlibellus_hamulifer_GU_HK409,Astartiella_sp_SZCZCH151,Astartiella_UTKSA0146,Schizostauron_UTKSA0141,Schizostauron_sp_SZCZP40,Schizostauron_sp_SZCZP32,Berkeleya_rutilans_HK154,Berkeleya_rutilans_HK389,Berkeleya_hyalina_HK388,Climaconeis_riddleae_HK178,Amphipleura_pellucida_HK287,Climaconeis_sp_UTKSA0040,Climaconeis_undulatum_HK218,Tetramphora_chilensis_8531_Amph132,Amphora_lineolata_6824_AMPH035,Amphora_sulcata_7306_AMPH083,Amphora_securicula_6904_AMPH046,Mastogloia_cf_fimbriata_Guam_HK485,Mastogloia_cf_pumila_HK136,Mastogloia_UTKSA0313,Mastogloia_sp_KSA0062,Mastogloia_UTKSA0224,Mastogloia_sp_Guam_HK314,Lyrella_sp_UTKSA0279,cf_stauroneid_UTKSA0220,Rhoicosphenia_cf_abbreviata_EWT2016_isolate_80,Rhoicosphenia_abbreviata_strain_CH030,Adlafia_brockmannii_GB,Anomoeoneis_sphaerophora_FD160,Anomoeoneis_fogedii_FD399,Geissleria_decussis_FD50,Placoneis_elginensis_HK096,Encyonema_norvegica_FD342,Gomphonema_parvulum_HK081,Gomphonema_affine_HK098,Cymbella_aspera_FD272,Cymbopleura_naviculiformis_22vi092D,Didymosphenia_geminata_CH058,Cymbella_proxima_22vi094A,Lemnicola_hungarica_HK129,Cocconeis_cf_mascarenica_SZCZCH283,Cocconeis_stauroneiformis_s0230,Achnanthes_childanos,Achnanthidium_minutissimum_GB,Planothidium_lanceolatum_PL2,Planothidium_frequentissimum_PF1,Planothidium_sp_SZCZCH26,cf_Navicula_UTKSA0152,cf_Navicula_UTKSA0158,Cocconeis_sp_FL_HK312,Cocconeis_placentula_HK077,Cocconeis_sp_SZCZP67,Cocconeis_sp_UTKSA0056,Cocconeis_cf_cupulifera_SZCZCH662);
16 (Asterionellopsis_glacialis_HK107,Asterionellopsis_socialis_OR_HK319,Asterionellopsis_socialis_HK181,Bleakeleya_notata_HK247,Perideraion_cf_elongatum_UTKSA0259,Perideraion_elongatum_HK411,Perideraion_montgomeryii_HK246,Koernerella_recticostata_HK242,Rhaphoneis_amphiceros_HK237,Rhaphoneis_amphiceros_HK373,Neodelphineis_sp_HK421,Delphineis_sp_HK133,Delphineis_surirella_NC_HK295,Talaroneis_posidoniae_WK59,Psammoneis_japonica_HK299,Psammoneis_sp_UTKSA0250,Psammoneis_obaidii_UTKSA0057,Psammogramma_s0391,Neofragilaria_nicobarica_s0371,Neofragilaria_cf_nicobarica_HK375,Plagiogramma_sp_WA_HK324,Plagiogramma_staurophorum_HK212,Dimeregramma_sp_HK377,Plagiogramma_sp_HK374,Dimeregramma_sp_TXwinged_HK288,Dimeregramma_sp_HK376,Dimeregramma_sp_HK359,Dimeregramma_BaffinBayTX_HK358,Rhabdonema_arcuatum_HK304,Rhabdonema_adriatica_MX_HK370,Rhabdonema_sp_Guam_HK369,Diatoma_tenue_HK078,Diatoma_elongatum_HK119,Asterionella_formosa_HK144,Tetracyclus_sp_HK416,Tabellaria_flocculosa_HK065,Hanicella_moenia_HK379,Microtabella_interrupta_HK458,Microtabella_interrupta_HK248,Grammatophora_undulata_HK367,Grammatophora_oceanica_HK147,Grammatophora_sp_UTKSA0132,Grammatophora_sp_HK459,Grammatophora_macilenta_HK368,Florella_pascuensis_HK175,Astrosyne_radiata_HK169,Lucanicum_concatenatum_HK378,Neosynedra_provincialis_HK457,Cyclophora_castracanei_HK395,Cyclophora_castracanei_HK243,Cyclophora_tabellariformis_HK306,Cyclophora_tabellariformis_HK460,Cyclophora_cf_minor_FL_HK461,Cyclophora_tenuis_CA_HK308,Cyclophora_tenuis_GU_HK216,Cyclophora_tenuis_HI_HK307,Centronella_reicheltii_HK150,Synedra_ulna_HK075,Grammonema_striatula_HK371,Synedropsis_cf_recta_HK110,Synedropsis_hyperborea_HK117,Ctenophora_pulchella_HK105,Synedra_famelica_HK072,Catacombas_gaillonii_s0045,Tabularia_cf_tabulata_HK109,Thalassionema_BlueH20_HK361,Thalassionema_frauenfeldii_HK360,Thalassionema_frauenfeldii_HK372,Pteroncola_sp_UTKSA0078,Hyalosynedra_laevigata_HK362,Hyalosynedra_GU44AI3_HK363,Licmophora_sp_UTKSA0050,Licmophora_BigLicmoC1_UTKSA0084,Licmophora_sp_UTKSA0191,Licmophora_normaniana_HK403,Licmophora_sp_KSA0085,Licmosphenia_peragallioides_HK364,Licmophora_abbreviata_UTKSA0049,Licmophora_aff_ehrenbergii_HK420,Licmophora_colosalis_UTKSA0066,Licmophora_colosalis_HK366,Licmophora_sp_UTKSA0010,Licmophora_remulus_HK302,Licmophora_sp_KSA0151,Licmophora_sp_UTKSA0029,Licmophora_flucticulata,Licmophora_paradoxa_HK106,Licmophora_sp_MX_HK365,Pseudostriatella_oceanica_s0384,Striatella_unipunctata_FL_HK318,Striatella_unipunctata_Guam_HK177,Fragilariforma_virescens_HK132,Plagiostriata_goreensis_s0388,Castoridens_striata_HK385,Castoridens_hyalina_HK444,Podocystis_spathulata_HK217,Podocystis_sp_FL_HK453,Podocystis_cf_americana_FL_HK454,Opephora_sp_HK296,Psammotaenia_lanceolata_HK316,Hendeyella_dimeregrammopsis_HK391,Hendeyella_lineata_HK325,Pseudostaurosira_construens_HK071,Serratifera_varisterna_HK315,Serratifera_varisterna_HK424,Opephora_guentergrassi_s0263,Nanofrustulum_cf_shiloi_HK056,Staurosirella_pinnata_HK116,Amphora_obtusa_v_crassa_6951_AMPH070,Amphora_sp_UTKSA0275,Amphora_sp_HK502,Amphora_vixvisibilis_SZCZCH967,Craspedostauros_amphoroides_HK447,Craspedostauros_cf_neoconstrictans_HK448,Craspedostauros_alyoubii_UTKSA0083,Craspedostauros_paradoxa_HK441,Staurotropis_americana_HK442,Staurotropis_americana_HK443,Staurotropis_khiyamii_UTKSA0047,Staurotropis_seychellensis_HK172,Bacillaria_sp_UTKSA0009,Bacillaria_paxillifer_HK130,Bacillaria_sp_GU44BK1_HK475,cf_Bacillaria_sp_UTKSA0129,cf_Bacillaria_sp_UTKSA0130,Nitzschia_lorenziana_GB,Nitzschia_sp_UTKSA0106,Nitzschia_volvendirostrata_KSA0039,Nitzschia_sp_UTKSA0173,Nitzschia_cf_spathulata_UTKSA0332,Nitzschia_martiana_HK405,Nitzschia_sp_UTKSA0107,Nitzschia_cf_spathulata_UTKSA0387,Nitzschia_cf_dissipata_KSA0035,Achnanthes_sp_CanIsl_HK303,Achnanthes_sp_CA_HK309,Achnanthes_sp_UTKSA0263,Achnanthes_sp_CA_HK310,Achnanthes_Azo42arched_X8XI16_2,Achnanthes_coarctata_HK079,Achnanthes_sp_Guam_HK311,Hantzschia_amphioxys_v_major_GB,Nitzschia_cf_frigida_HK468,Nitzschia_sp_KSA0120,Nitzschia_draveillensis_GB,Nitzschia_filiformis_HK073,Nitzschia_sp_UTKSA0102,Nitzschia_sp_MX_HK472,Nitzschia_longissima_GB,Nitzschia_sp_UTKSA0182,Nitzschia_sp_CR_HK469,Nitzschia_sp_UTKSA0053,Tryblionella_apiculata_HK087,Tryblionella_gaoana_SZCZCH97,Cylindrotheca_sp_UTKSA0082,Cylindrotheca_sp_UTKSA0079,Cylindrotheca_closterium_HK180,Nitzschia_acidoclinata_GB,Nitzschia_aurariae_SZCZCH966,Nitzschia_frustulum_GB,Nitzschia_sp_UTKSA0171,Denticula_kuetzingii_HK104,Nitzschia_incospicua_GB,Nitzschia_sp_UTKSA0021,Nitzschia_cf_longissima_HK176,Nitzschia_cf_longissima_UTKSA0124,Nitzschia_sp_SZCZCH658,Psammodictyon_pustulum_UTKSA0298,Nitzschia_sp_UTKSA0280,Nitzschia_sp_UTKSA0151,Nitzschia_sp_UTKSA117,Psammodictyon_constrictum_HK440,Psammodictyon_constrictum_HK471,Nitzschia_dubiiformis_GB,Nitzschia_sp_CCMP1698,Nitzschia_sp_UTKSA0260,Nitzschia_traheaformis_SZCZCH971,Nitzschia_traheaformis_SZCZCH970,Nitzschia_sp_UTKSA0109,Nitzschia_sp_HIpeanut_HK470,Nitzschia_sp_UTKSA0111,cf_Amphora_manycp_UTKSA0087,cf_Amphora_UTKSA0115,Eunotia_curvata_HK086,Eunotia_pectinalis_HK153,Eunotia_glacialis_HK069,Eunotia_sp_Guam_HK286,Plagiotropis_sp_PR_HK508,Meuneira_membranacea_HK313,Rhoicosigma_UTKSA0194,Gyrosigma_acuminatum_HK085,Donkinia_UTKSA0269,Carinasigma_minuta_HK418,Pleurosigma_stuxbergii_SZCZCH973,Pleurosigma_GU52X1_HK495,Pleurosigma_UTKSA0167,Pleurosigma_sp_UTKSA0019,Pleurosigma_sp_UTKSA0264,Pleurosigma_sp_UTKSA0273,Haslea_ostrearia_NCC158_4,Haslea_ostrearia_NCC321,Cymatoneis_UTKSA0378,Hippodonta_capitata_GB,cf_Navicula_UTKSA0247,cf_Haslea_UTKSA0122,Navicula_zhengii_SZCZCH96,Navicula_perminuta_mbccc3,Navicula_sp_FL_HK497,Navicula_sp_ME_HK491,Seminavis_robusta_GU7X_HK493,cf_Navicula_UTKSA0239,Navicula_reinhardtii_GB,Navicula_cryptocephala_HK090,Trachyneis_sp_CR_HK439,Rhoiconeis_UTKSA0128,Rhoiconeis_GU7X7_HK419,Navicula_sp_MX_HK486,Navicula_hippodontofallax_SZCZCH703,Navicula_sp_UTKSA0162,Navicula_sp_KSA0112,Navicula_sp_MX_HK487,Navicula_sp_GU7Y_HK490,Navcula_cari_GB,Navicula_tripunctata_GB,Navicula_sp_UTKSA0131,Navicula_sp_FL_HK488,Navicula_sp_FL_HK489,Haslea_sp_KSA0102,Haslea_cf_howeana_GU7Y4_HK494,Haslea_cf_howeana_PR_HK496,Haslea_sp_UTKSA0211,Diploneis_sp_MX_HK435,Diploneis_1_PackChannelPlankton,Diploneis_cf_cheronensis_GU44AY6,Diploneis_UTKSA0145,Diploneis_UTKSA0221,Diploneis_UTKSA0150,Diploneis_UTKSA0232,Diploneis_subovalis_HK084,Diploneis_UTKSA0267,Diploneis_UTKSA0190,Diploneis_sp_FLoval1cppenn5,Diploneis_sp_MX_HK436,Diploneis_cf_smithii_GU44AY6,Diploneis_UTKSA0238,Biremis_sp_UTKSA0352,Biremis_sp_FL_HK438,Scoliopleura_peisonis_HK103,Neidium_productum_HK063,Neidium_bisulcatum_HK076,Neidium_affine_HK064,Berkeleya_rutilans_HK389,Berkeleya_rutilans_HK154,Climaconeis_riddleae_HK178,Berkeleya_hyalina_HK388,Amphipleura_pellucida_HK287,Climaconeis_undulatum_HK218,Climaconeis_sp_UTKSA0040,Tetramphora_chilensis_8531_Amph132,Amphora_lineolata_6824_AMPH035,Amphora_sulcata_7306_AMPH083,Amphora_securicula_6904_AMPH046,Mastogloia_cf_fimbriata_Guam_HK485,Mastogloia_cf_pumila_HK136,Mastogloia_UTKSA0313,Mastogloia_sp_KSA0062,Mastogloia_UTKSA0224,Mastogloia_sp_Guam_HK314,Lyrella_sp_UTKSA0279,cf_stauroneid_UTKSA0220,Rhoicosphenia_cf_abbreviata_EWT2016_isolate_80,Rhoicosphenia_abbreviata_strain_CH030,Adlafia_brockmannii_GB,Anomoeoneis_fogedii_FD399,Anomoeoneis_sphaerophora_FD160,Gomphonema_affine_HK098,Gomphonema_parvulum_HK081,Geissleria_decussis_FD50,Placoneis_elginensis_HK096,Encyonema_norvegica_FD342,Cymbella_proxima_22vi094A,Didymosphenia_geminata_CH058,Cymbella_aspera_FD272,Cymbopleura_naviculiformis_22vi092D,Lemnicola_hungarica_HK129,Cocconeis_cf_mascarenica_SZCZCH283,Cocconeis_stauroneiformis_s0230,Achnanthidium_minutissimum_GB,Achnanthes_childanos,Cocconeis_sp_FL_HK312,Cocconeis_placentula_HK077,Cocconeis_sp_SZCZP67,Cocconeis_cf_cupulifera_SZCZCH662,Cocconeis_sp_UTKSA0056,Planothidium_frequentissimum_PF1,Planothidium_lanceolatum_PL2,Planothidium_sp_SZCZCH26,cf_Navicula_UTKSA0152,cf_Navicula_UTKSA0158,Luticola_goeppertiana_GB,Sternimirus_shandongensis_SZCZCH968,Craticula_cuspidata_HK061,Fistulifera_saprophila_TCC508,Fistulifera_pelliculosa_CCMP543,Parlibellus_harffianus_SZCZCH75,Stauroneis_kriegeri_GB,Stauroneis_acuta_HK059,Stauroneis_gracilior_GB,Stauroneis_phoenicenteron_GB,Stauroneis_anceps_GB,Stauroneis_sp_UTKSA0410,Parlibellus_hamulifer_GU_HK409,Parlibellus_sp_HK428,Astartiella_UTKSA0146,Astartiella_sp_SZCZCH151,Schizostauron_UTKSA0141,Schizostauron_sp_SZCZP32,Schizostauron_sp_SZCZP40,Mayamaea_permitis_TCC540,Fallacia_sp_GU52X3_HK482,Rossia_sp_E3333,Fallacia_monoculata_HK082,Fallacia_pygmaea_HK093,cf_Diploneis_UTKSA0368,Sellaphora_laevissima_GB,Sellaphora_seminulum_GB,Sellaphora_minima_GB,Eolimna_minima_GB,Pinnularia_brebissonii_HK092,Pinnularia_termitina_HK088,Caloneis_cf_westii_SZCZCH1002,Caloneis_sp_FL_HK431,Caloneis_lewisii_HK060,Caloneis_sp_FL_HK430,Caloneis_GU52V2_HK479,Caloneis_UTKSA0235,Caloneis_sp_CR_HK429,Caloneis_GU7_HK477,Caloneis_sp_KSA0127,Caloneis_UTKSA0252,(Gomphonemopsis_UTKSA0026x,Phaeodactylum_tricornutum_UTEX640,Phaeodactylum_tricornutum_HK011,Phaeodactylum_tricornutum_UTEX2089,Phaeodactylum_tricornutum_UTEX646,Amphora_hyalina_8571_AMPH136,Halamphora_sp_SZCZCH101,Amphora_normanii_GB,Amphora_sp_UTKSA0195,Amphora_coffeiformis_HK089,Halamphora_catenulafalsa_SZCZCH452,Halamphora_oligotraphenta_9561_AMPH009,Halamphora_coloradiana_6020_AMPH025,Halamphora_veneta_6020_AMPH005,Amphora_subtropica_6924_AMPH051,Halamphora_sp_SZCZCH975,Halamphora_sp_SZCZCH623,Amphora_sp_UTKSA0177,Amphora_sp_UTKSA0153,Amphora_montana_TCC477,Amphora_caribaea_7320_AMPH086),Amphora_sublaevis_8570_AMPH135,Amphora_commutata_8520_AMPH126,Amphora_aliformis_10105_AMPH177,Amphora_sp_UTKSA0172,Amphora_pediculus_L1030,Amphora_waldeniana_8348_AMPH011,Amphora_helenensis_SZCZCH704,Amphora_cf_helenensis_SZCZP12,Entomoneis_ornata_GB,Entomoneis_sp_SZCZM496,Entomoneis_UTKSA0013,Entomoneis_sp_HK135,Entomoneis_sp_UTKSA0080,Entomoneis_UTKSA0092,Entomoneis_sp_UTKSA0061,Surirella_splendida_19C,Stenopterobia_curvula_L541,Campylodiscus_clypeus_L951,Surirella_cf_fastuosa_SZCZCH189,Cymatopleura_elliptica_HK215,Surirella_ovata_HK214,Surirella_minuta_FD320,Auricula_sp_FL_HK434,Auricula_sp_UTKSA0038,Auricula_sp_UTKSA0071,Campylodiscus_sp_3613,Surirella_UTKSA0299,Campylodiscus_UTKSA0284,Hydrosilicon_1_KSA2015_37,Rhopalodia_sp_FL_HK433,Rhopalodia_sp_9vi081F2,Rhopalodia_contorta_L1299,Rhopalodia_gibba_CH155,Epithemia_argus_CH211,Epithemia_sorex_CH148);
17 (Asterionellopsis_glacialis_HK107,Asterionellopsis_socialis_OR_HK319,Asterionellopsis_socialis_HK181,Bleakeleya_notata_HK247,Perideraion_cf_elongatum_UTKSA0259,Perideraion_elongatum_HK411,Koernerella_recticostata_HK242,Perideraion_montgomeryii_HK246,Rhaphoneis_amphiceros_HK237,Rhaphoneis_amphiceros_HK373,Neodelphineis_sp_HK421,Delphineis_sp_HK133,Delphineis_surirella_NC_HK295,Talaroneis_posidoniae_WK59,Psammoneis_japonica_HK299,Psammoneis_obaidii_UTKSA0057,Psammoneis_sp_UTKSA0250,Psammogramma_s0391,Neofragilaria_nicobarica_s0371,Neofragilaria_cf_nicobarica_HK375,Plagiogramma_sp_WA_HK324,Plagiogramma_staurophorum_HK212,Dimeregramma_sp_HK377,Plagiogramma_sp_HK374,Dimeregramma_sp_TXwinged_HK288,Dimeregramma_sp_HK376,Dimeregramma_sp_HK359,Dimeregramma_BaffinBayTX_HK358,Rhabdonema_arcuatum_HK304,Rhabdonema_adriatica_MX_HK370,Rhabdonema_sp_Guam_HK369,Diatoma_tenue_HK078,Diatoma_elongatum_HK119,Asterionella_formosa_HK144,Tabellaria_flocculosa_HK065,Tetracyclus_sp_HK416,Hanicella_moenia_HK379,Microtabella_interrupta_HK458,Microtabella_interrupta_HK248,Grammatophora_undulata_HK367,Grammatophora_oceanica_HK147,Grammatophora_sp_UTKSA0132,Grammatophora_sp_HK459,Grammatophora_macilenta_HK368,Florella_pascuensis_HK175,Astrosyne_radiata_HK169,Neosynedra_provincialis_HK457,Lucanicum_concatenatum_HK378,Cyclophora_cf_minor_FL_HK461,Cyclophora_tenuis_CA_HK308,Cyclophora_tenuis_HI_HK307,Cyclophora_tenuis_GU_HK216,Cyclophora_tabellariformis_HK306,Cyclophora_tabellariformis_HK460,Cyclophora_castracanei_HK243,Cyclophora_castracanei_HK395,Thalassionema_BlueH20_HK361,Thalassionema_frauenfeldii_HK360,Thalassionema_frauenfeldii_HK372,Pteroncola_sp_UTKSA0078,Hyalosynedra_GU44AI3_HK363,Hyalosynedra_laevigata_HK362,Catacombas_gaillonii_s0045,Tabularia_cf_tabulata_HK109,Ctenophora_pulchella_HK105,Synedra_famelica_HK072,Centronella_reicheltii_HK150,Synedra_ulna_HK075,Grammonema_striatula_HK371,Synedropsis_hyperborea_HK117,Synedropsis_cf_recta_HK110,Licmophora_sp_UTKSA0050,Licmophora_BigLicmoC1_UTKSA0084,Licmophora_sp_UTKSA0191,Licmophora_normaniana_HK403,Licmophora_sp_KSA0085,Licmosphenia_peragallioides_HK364,Licmophora_abbreviata_UTKSA0049,Licmophora_aff_ehrenbergii_HK420,Licmophora_colosalis_UTKSA0066,Licmophora_colosalis_HK366,Licmophora_sp_UTKSA0010,Licmophora_remulus_HK302,Licmophora_sp_KSA0151,Licmophora_sp_UTKSA0029,Licmophora_flucticulata,Licmophora_paradoxa_HK106,Licmophora_sp_MX_HK365,Pseudostriatella_oceanica_s0384,Striatella_unipunctata_Guam_HK177,Striatella_unipunctata_FL_HK318,Fragilariforma_virescens_HK132,Plagiostriata_goreensis_s0388,Castoridens_striata_HK385,Castoridens_hyalina_HK444,Podocystis_spathulata_HK217,Podocystis_sp_FL_HK453,Podocystis_cf_americana_FL_HK454,Opephora_sp_HK296,Pseudostaurosira_construens_HK071,Psammotaenia_lanceolata_HK316,Hendeyella_dimeregrammopsis_HK391,Hendeyella_lineata_HK325,Serratifera_varisterna_HK315,Serratifera_varisterna_HK424,Opephora_guentergrassi_s0263,Nanofrustulum_cf_shiloi_HK056,Staurosirella_pinnata_HK116,Amphora_obtusa_v_crassa_6951_AMPH070,Amphora_sp_UTKSA0275,Amphora_sp_HK502,Amphora_vixvisibilis_SZCZCH967,Craspedostauros_amphoroides_HK447,Craspedostauros_cf_neoconstrictans_HK448,Craspedostauros_paradoxa_HK441,Craspedostauros_alyoubii_UTKSA0083,Staurotropis_khiyamii_UTKSA0047,Staurotropis_seychellensis_HK172,Staurotropis_americana_HK443,Staurotropis_americana_HK442,Bacillaria_sp_UTKSA0009,cf_Bacillaria_sp_UTKSA0129,cf_Bacillaria_sp_UTKSA0130,Bacillaria_sp_GU44BK1_HK475,Bacillaria_paxillifer_HK130,Nitzschia_lorenziana_GB,Nitzschia_sp_UTKSA0106,Nitzschia_volvendirostrata_KSA0039,Nitzschia_sp_UTKSA0173,Nitzschia_martiana_HK405,Nitzschia_cf_spathulata_UTKSA0332,Nitzschia_sp_UTKSA0107,Nitzschia_cf_spathulata_UTKSA0387,Nitzschia_cf_dissipata_KSA0035,Achnanthes_sp_CanIsl_HK303,Achnanthes_sp_UTKSA0263,Achnanthes_sp_CA_HK309,Achnanthes_coarctata_HK079,Achnanthes_sp_Guam_HK311,Achnanthes_sp_CA_HK310,Achnanthes_Azo42arched_X8XI16_2,Hantzschia_amphioxys_v_major_GB,Nitzschia_cf_frigida_HK468,Nitzschia_sp_KSA0120,Nitzschia_draveillensis_GB,Nitzschia_filiformis_HK073,Nitzschia_sp_UTKSA0102,Nitzschia_longissima_GB,Nitzschia_sp_MX_HK472,Nitzschia_sp_CR_HK469,Nitzschia_sp_UTKSA0182,Nitzschia_sp_UTKSA0053,Tryblionella_gaoana_SZCZCH97,Tryblionella_apiculata_HK087,Cylindrotheca_sp_UTKSA0082,Cylindrotheca_sp_UTKSA0079,Cylindrotheca_closterium_HK180,Nitzschia_sp_UTKSA0171,Nitzschia_incospicua_GB,Denticula_kuetzingii_HK104,Nitzschia_acidoclinata_GB,Nitzschia_frustulum_GB,Nitzschia_aurariae_SZCZCH966,Nitzschia_sp_UTKSA0021,Nitzschia_cf_longissima_UTKSA0124,Nitzschia_cf_longissima_HK176,Nitzschia_sp_SZCZCH658,Psammodictyon_pustulum_UTKSA0298,Nitzschia_sp_UTKSA0280,Nitzschia_sp_UTKSA0151,Nitzschia_sp_UTKSA117,Psammodictyon_constrictum_HK471,Psammodictyon_constrictum_HK440,Nitzschia_dubiiformis_GB,Nitzschia_sp_CCMP1698,Nitzschia_sp_UTKSA0260,Nitzschia_traheaformis_SZCZCH970,Nitzschia_traheaformis_SZCZCH971,Nitzschia_sp_UTKSA0109,Nitzschia_sp_UTKSA0111,Nitzschia_sp_HIpeanut_HK470,cf_Amphora_manycp_UTKSA0087,cf_Amphora_UTKSA0115,Eunotia_curvata_HK086,Eunotia_pectinalis_HK153,Eunotia_glacialis_HK069,Eunotia_sp_Guam_HK286,Pleurosigma_stuxbergii_SZCZCH973,Pleurosigma_GU52X1_HK495,Pleurosigma_UTKSA0167,Pleurosigma_sp_UTKSA0019,Pleurosigma_sp_UTKSA0264,Pleurosigma_sp_UTKSA0273,Plagiotropis_sp_PR_HK508,Meuneira_membranacea_HK313,Rhoicosigma_UTKSA0194,Gyrosigma_acuminatum_HK085,Carinasigma_minuta_HK418,Donkinia_UTKSA0269,Haslea_ostrearia_NCC158_4,Haslea_ostrearia_NCC321,Cymatoneis_UTKSA0378,cf_Navicula_UTKSA0247,Hippodonta_capitata_GB,cf_Haslea_UTKSA0122,Navicula_zhengii_SZCZCH96,Navicula_perminuta_mbccc3,Navicula_sp_FL_HK497,Navicula_sp_ME_HK491,Seminavis_robusta_GU7X_HK493,cf_Navicula_UTKSA0239,Navicula_reinhardtii_GB,Navicula_cryptocephala_HK090,Trachyneis_sp_CR_HK439,Rhoiconeis_UTKSA0128,Rhoiconeis_GU7X7_HK419,Navicula_hippodontofallax_SZCZCH703,Navicula_sp_MX_HK486,Navicula_sp_UTKSA0162,Navicula_sp_KSA0112,Navicula_sp_MX_HK487,Navicula_sp_GU7Y_HK490,Navcula_cari_GB,Navicula_tripunctata_GB,Navicula_sp_UTKSA0131,Navicula_sp_FL_HK488,Navicula_sp_FL_HK489,Haslea_sp_KSA0102,Haslea_cf_howeana_GU7Y4_HK494,Haslea_sp_UTKSA0211,Haslea_cf_howeana_PR_HK496,Diploneis_sp_MX_HK435,Diploneis_1_PackChannelPlankton,Diploneis_cf_cheronensis_GU44AY6,Diploneis_sp_FLoval1cppenn5,Diploneis_UTKSA0145,Diploneis_UTKSA0221,Diploneis_UTKSA0150,Diploneis_sp_MX_HK436,Diploneis_cf_smithii_GU44AY6,Diploneis_UTKSA0238,Diploneis_UTKSA0232,Diploneis_subovalis_HK084,Diploneis_UTKSA0267,Diploneis_UTKSA0190,Berkeleya_rutilans_HK389,Berkeleya_rutilans_HK154,Climaconeis_riddleae_HK178,Berkeleya_hyalina_HK388,Amphipleura_pellucida_HK287,Climaconeis_undulatum_HK218,Climaconeis_sp_UTKSA0040,Tetramphora_chilensis_8531_Amph132,Amphora_lineolata_6824_AMPH035,Amphora_securicula_6904_AMPH046,Amphora_sulcata_7306_AMPH083,Mastogloia_cf_fimbriata_Guam_HK485,Mastogloia_cf_pumila_HK136,Mastogloia_UTKSA0313,Mastogloia_sp_KSA0062,Mastogloia_sp_Guam_HK314,Mastogloia_UTKSA0224,Lyrella_sp_UTKSA0279,cf_stauroneid_UTKSA0220,Rhoicosphenia_abbreviata_strain_CH030,Rhoicosphenia_cf_abbreviata_EWT2016_isolate_80,Adlafia_brockmannii_GB,Gomphonema_parvulum_HK081,Gomphonema_affine_HK098,Anomoeoneis_fogedii_FD399,Anomoeoneis_sphaerophora_FD160,Geissleria_decussis_FD50,Placoneis_elginensis_HK096,Encyonema_norvegica_FD342,Cymbopleura_naviculiformis_22vi092D,Cymbella_aspera_FD272,Didymosphenia_geminata_CH058,Cymbella_proxima_22vi094A,Lemnicola_hungarica_HK129,Cocconeis_cf_mascarenica_SZCZCH283,Cocconeis_stauroneiformis_s0230,Achnanthes_childanos,Achnanthidium_minutissimum_GB,Cocconeis_sp_FL_HK312,Cocconeis_placentula_HK077,Cocconeis_sp_SZCZP67,Cocconeis_cf_cupulifera_SZCZCH662,Cocconeis_sp_UTKSA0056,Planothidium_frequentissimum_PF1,Planothidium_lanceolatum_PL2,Planothidium_sp_SZCZCH26,cf_Navicula_UTKSA0152,cf_Navicula_UTKSA0158,Biremis_sp_UTKSA0352,Biremis_sp_FL_HK438,Scoliopleura_peisonis_HK103,Neidium_productum_HK063,Neidium_affine_HK064,Neidium_bisulcatum_HK076,Luticola_goeppertiana_GB,Sternimirus_shandongensis_SZCZCH968,Craticula_cuspidata_HK061,Fistulifera_pelliculosa_CCMP543,Fistulifera_saprophila_TCC508,Parlibellus_harffianus_SZCZCH75,Stauroneis_kriegeri_GB,Stauroneis_acuta_HK059,Stauroneis_gracilior_GB,Stauroneis_anceps_GB,Stauroneis_phoenicenteron_GB,Stauroneis_sp_UTKSA0410,Parlibellus_hamulifer_GU_HK409,Parlibellus_sp_HK428,Astartiella_sp_SZCZCH151,Astartiella_UTKSA0146,Schizostauron_UTKSA0141,Schizostauron_sp_SZCZP32,Schizostauron_sp_SZCZP40,Mayamaea_permitis_TCC540,Rossia_sp_E3333,Fallacia_sp_GU52X3_HK482,Fallacia_monoculata_HK082,cf_Diploneis_UTKSA0368,Fallacia_pygmaea_HK093,Sellaphora_laevissima_GB,Sellaphora_seminulum_GB,Sellaphora_minima_GB,Eolimna_minima_GB,Pinnularia_brebissonii_HK092,Pinnularia_termitina_HK088,Caloneis_cf_westii_SZCZCH1002,Caloneis_sp_FL_HK431,Caloneis_lewisii_HK060,Caloneis_sp_FL_HK430,Caloneis_UTKSA0235,Caloneis_GU52V2_HK479,Caloneis_sp_CR_HK429,Caloneis_GU7_HK477,Caloneis_sp_KSA0127,Caloneis_UTKSA0252,Amphora_sublaevis_8570_AMPH135,Amphora_commutata_8520_AMPH126,Amphora_aliformis_10105_AMPH177,Amphora_sp_UTKSA0172,Amphora_waldeniana_8348_AMPH011,Amphora_pediculus_L1030,Amphora_cf_helenensis_SZCZP12,Amphora_helenensis_SZCZCH704,Amphora_hyalina_8571_AMPH136,Halamphora_sp_SZCZCH101,Amphora_normanii_GB,Amphora_sp_UTKSA0195,Amphora_coffeiformis_HK089,Halamphora_catenulafalsa_SZCZCH452,Halamphora_oligotraphenta_9561_AMPH009,Halamphora_veneta_6020_AMPH005,Halamphora_coloradiana_6020_AMPH025,Amphora_subtropica_6924_AMPH051,Halamphora_sp_SZCZCH975,Halamphora_sp_SZCZCH623,Amphora_sp_UTKSA0153,Amphora_sp_UTKSA0177,Amphora_montana_TCC477,Amphora_caribaea_7320_AMPH086,(Gomphonemopsis_UTKSA0026x,Phaeodactylum_tricornutum_HK011,Phaeodactylum_tricornutum_UTEX640,Phaeodactylum_tricornutum_UTEX2089,Phaeodactylum_tricornutum_UTEX646,Entomoneis_ornata_GB,Entomoneis_UTKSA0013,Entomoneis_sp_SZCZM496,Entomoneis_sp_HK135,Entomoneis_sp_UTKSA0080,Entomoneis_sp_UTKSA0061,Entomoneis_UTKSA0092,Surirella_splendida_19C,Stenopterobia_curvula_L541,Campylodiscus_clypeus_L951,Surirella_cf_fastuosa_SZCZCH189,Cymatopleura_elliptica_HK215,Surirella_ovata_HK214,Surirella_minuta_FD320,Auricula_sp_FL_HK434,Auricula_sp_UTKSA0038,Auricula_sp_UTKSA0071,Campylodiscus_sp_3613,Surirella_UTKSA0299,Campylodiscus_UTKSA0284,Rhopalodia_sp_FL_HK433,Hydrosilicon_1_KSA2015_37,Rhopalodia_sp_9vi081F2,Epithemia_argus_CH211,Epithemia_sorex_CH148,Rhopalodia_contorta_L1299,Rhopalodia_gibba_CH155));
18 (Asterionellopsis_glacialis_HK107,Asterionellopsis_socialis_OR_HK319,Asterionellopsis_socialis_HK181,Bleakeleya_notata_HK247,Perideraion_cf_elongatum_UTKSA0259,Perideraion_elongatum_HK411,Koernerella_recticostata_HK242,Perideraion_montgomeryii_HK246,Rhaphoneis_amphiceros_HK237,Rhaphoneis_amphiceros_HK373,Neodelphineis_sp_HK421,Delphineis_sp_HK133,Delphineis_surirella_NC_HK295,Talaroneis_posidoniae_WK59,Psammoneis_japonica_HK299,Psammoneis_sp_UTKSA0250,Psammoneis_obaidii_UTKSA0057,Psammogramma_s0391,Neofragilaria_nicobarica_s0371,Neofragilaria_cf_nicobarica_HK375,Plagiogramma_sp_WA_HK324,Plagiogramma_staurophorum_HK212,Dimeregramma_sp_HK377,Plagiogramma_sp_HK374,Dimeregramma_sp_TXwinged_HK288,Dimeregramma_sp_HK376,Dimeregramma_BaffinBayTX_HK358,Dimeregramma_sp_HK359,Hanicella_moenia_HK379,Microtabella_interrupta_HK458,Microtabella_interrupta_HK248,Grammatophora_undulata_HK367,Grammatophora_oceanica_HK147,Grammatophora_sp_UTKSA0132,Grammatophora_macilenta_HK368,Grammatophora_sp_HK459,Rhabdonema_arcuatum_HK304,Rhabdonema_adriatica_MX_HK370,Rhabdonema_sp_Guam_HK369,Diatoma_elongatum_HK119,Diatoma_tenue_HK078,Asterionella_formosa_HK144,Tabellaria_flocculosa_HK065,Tetracyclus_sp_HK416,Neosynedra_provincialis_HK457,Lucanicum_concatenatum_HK378,Florella_pascuensis_HK175,Astrosyne_radiata_HK169,Cyclophora_castracanei_HK395,Cyclophora_castracanei_HK243,Cyclophora_tabellariformis_HK306,Cyclophora_tabellariformis_HK460,Cyclophora_cf_minor_FL_HK461,Cyclophora_tenuis_CA_HK308,Cyclophora_tenuis_GU_HK216,Cyclophora_tenuis_HI_HK307,Thalassionema_BlueH20_HK361,Thalassionema_frauenfeldii_HK372,Thalassionema_frauenfeldii_HK360,Pteroncola_sp_UTKSA0078,Hyalosynedra_laevigata_HK362,Hyalosynedra_GU44AI3_HK363,Catacombas_gaillonii_s0045,Tabularia_cf_tabulata_HK109,Ctenophora_pulchella_HK105,Synedra_famelica_HK072,Centronella_reicheltii_HK150,Synedra_ulna_HK075,Grammonema_striatula_HK371,Synedropsis_hyperborea_HK117,Synedropsis_cf_recta_HK110,Licmophora_sp_UTKSA0050,Licmophora_BigLicmoC1_UTKSA0084,Licmophora_sp_UTKSA0191,Licmophora_normaniana_HK403,Licmophora_sp_KSA0085,Licmosphenia_peragallioides_HK364,Licmophora_aff_ehrenbergii_HK420,Licmophora_abbreviata_UTKSA0049,Licmophora_remulus_HK302,Licmophora_sp_UTKSA0010,Licmophora_colosalis_UTKSA0066,Licmophora_colosalis_HK366,Licmophora_sp_UTKSA0029,Licmophora_paradoxa_HK106,Licmophora_sp_MX_HK365,Licmophora_sp_KSA0151,Licmophora_flucticulata,Pseudostriatella_oceanica_s0384,Striatella_unipunctata_FL_HK318,Striatella_unipunctata_Guam_HK177,Fragilariforma_virescens_HK132,Plagiostriata_goreensis_s0388,Castoridens_striata_HK385,Castoridens_hyalina_HK444,Podocystis_spathulata_HK217,Podocystis_cf_americana_FL_HK454,Podocystis_sp_FL_HK453,Opephora_sp_HK296,Psammotaenia_lanceolata_HK316,Hendeyella_lineata_HK325,Hendeyella_dimeregrammopsis_HK391,Pseudostaurosira_construens_HK071,Serratifera_varisterna_HK315,Serratifera_varisterna_HK424,Opephora_guentergrassi_s0263,Staurosirella_pinnata_HK116,Nanofrustulum_cf_shiloi_HK056,Amphora_sp_UTKSA0275,Amphora_obtusa_v_crassa_6951_AMPH070,Amphora_sp_HK502,Amphora_vixvisibilis_SZCZCH967,Staurotropis_americana_HK442,Staurotropis_americana_HK443,Staurotropis_khiyamii_UTKSA0047,Staurotropis_seychellensis_HK172,Craspedostauros_amphoroides_HK447,Craspedostauros_cf_neoconstrictans_HK448,Craspedostauros_paradoxa_HK441,Craspedostauros_alyoubii_UTKSA0083,Bacillaria_sp_UTKSA0009,Bacillaria_sp_GU44BK1_HK475,Bacillaria_paxillifer_HK130,cf_Bacillaria_sp_UTKSA0129,cf_Bacillaria_sp_UTKSA0130,Nitzschia_lorenziana_GB,Nitzschia_sp_UTKSA0106,Nitzschia_volvendirostrata_KSA0039,Nitzschia_sp_UTKSA0173,Nitzschia_martiana_HK405,Nitzschia_cf_spathulata_UTKSA0332,Nitzschia_sp_UTKSA0107,Nitzschia_cf_spathulata_UTKSA0387,Nitzschia_cf_dissipata_KSA0035,Achnanthes_sp_CanIsl_HK303,Achnanthes_sp_CA_HK309,Achnanthes_sp_UTKSA0263,Achnanthes_sp_Guam_HK311,Achnanthes_coarctata_HK079,Achnanthes_Azo42arched_X8XI16_2,Achnanthes_sp_CA_HK310,Hantzschia_amphioxys_v_major_GB,Nitzschia_cf_frigida_HK468,Nitzschia_sp_KSA0120,Nitzschia_draveillensis_GB,Nitzschia_filiformis_HK073,Nitzschia_sp_UTKSA0102,Nitzschia_longissima_GB,Nitzschia_sp_MX_HK472,Nitzschia_sp_CR_HK469,Nitzschia_sp_UTKSA0182,Nitzschia_sp_UTKSA0053,Tryblionella_apiculata_HK087,Tryblionella_gaoana_SZCZCH97,Cylindrotheca_sp_UTKSA0082,Cylindrotheca_closterium_HK180,Cylindrotheca_sp_UTKSA0079,Nitzschia_sp_UTKSA0171,Denticula_kuetzingii_HK104,Nitzschia_incospicua_GB,Nitzschia_acidoclinata_GB,Nitzschia_frustulum_GB,Nitzschia_aurariae_SZCZCH966,Nitzschia_sp_UTKSA0021,Nitzschia_cf_longissima_UTKSA0124,Nitzschia_cf_longissima_HK176,Nitzschia_sp_SZCZCH658,Psammodictyon_pustulum_UTKSA0298,Nitzschia_sp_UTKSA0280,Nitzschia_sp_UTKSA0151,Nitzschia_sp_UTKSA117,Psammodictyon_constrictum_HK440,Psammodictyon_constrictum_HK471,Nitzschia_sp_CCMP1698,Nitzschia_dubiiformis_GB,Nitzschia_sp_UTKSA0260,Nitzschia_traheaformis_SZCZCH970,Nitzschia_traheaformis_SZCZCH971,Nitzschia_sp_UTKSA0109,Nitzschia_sp_HIpeanut_HK470,Nitzschia_sp_UTKSA0111,cf_Amphora_manycp_UTKSA0087,cf_Amphora_UTKSA0115,Eunotia_curvata_HK086,Eunotia_pectinalis_HK153,Eunotia_sp_Guam_HK286,Eunotia_glacialis_HK069,Plagiotropis_sp_PR_HK508,Meuneira_membranacea_HK313,Rhoicosigma_UTKSA0194,Gyrosigma_acuminatum_HK085,Carinasigma_minuta_HK418,Donkinia_UTKSA0269,Pleurosigma_stuxbergii_SZCZCH973,Pleurosigma_UTKSA0167,Pleurosigma_GU52X1_HK495,Pleurosigma_sp_UTKSA0019,Pleurosigma_sp_UTKSA0264,Pleurosigma_sp_UTKSA0273,Haslea_ostrearia_NCC158_4,Haslea_ostrearia_NCC321,Cymatoneis_UTKSA0378,Hippodonta_capitata_GB,cf_Navicula_UTKSA0247,cf_Haslea_UTKSA0122,Trachyneis_sp_CR_HK439,Navicula_sp_ME_HK491,Seminavis_robusta_GU7X_HK493,cf_Navicula_UTKSA0239,Navicula_reinhardtii_GB,Navicula_cryptocephala_HK090,Rhoiconeis_UTKSA0128,Rhoiconeis_GU7X7_HK419,Navicula_sp_FL_HK497,Navicula_zhengii_SZCZCH96,Navicula_perminuta_mbccc3,Navicula_sp_MX_HK486,Navicula_hippodontofallax_SZCZCH703,Navicula_sp_UTKSA0162,Navcula_cari_GB,Navicula_tripunctata_GB,Navicula_sp_KSA0112,Navicula_sp_GU7Y_HK490,Navicula_sp_MX_HK487,Navicula_sp_UTKSA0131,Navicula_sp_FL_HK488,Navicula_sp_FL_HK489,Haslea_sp_KSA0102,Haslea_cf_howeana_GU7Y4_HK494,Haslea_cf_howeana_PR_HK496,Haslea_sp_UTKSA0211,Diploneis_sp_MX_HK435,Diploneis_cf_cheronensis_GU44AY6,Diploneis_1_PackChannelPlankton,Diploneis_sp_FLoval1cppenn5,Diploneis_UTKSA0145,Diploneis_UTKSA0221,Diploneis_UTKSA0150,Diploneis_sp_MX_HK436,Diploneis_cf_smithii_GU44AY6,Diploneis_UTKSA0238,Diploneis_UTKSA0232,Diploneis_subovalis_HK084,Diploneis_UTKSA0267,Diploneis_UTKSA0190,Biremis_sp_FL_HK438,Biremis_sp_UTKSA0352,Scoliopleura_peisonis_HK103,Neidium_productum_HK063,Neidium_affine_HK064,Neidium_bisulcatum_HK076,Berkeleya_rutilans_HK389,Berkeleya_rutilans_HK154,Climaconeis_riddleae_HK178,Berkeleya_hyalina_HK388,Amphipleura_pellucida_HK287,Climaconeis_undulatum_HK218,Climaconeis_sp_UTKSA0040,Tetramphora_chilensis_8531_Amph132,Amphora_lineolata_6824_AMPH035,Amphora_securicula_6904_AMPH046,Amphora_sulcata_7306_AMPH083,Mastogloia_cf_fimbriata_Guam_HK485,Mastogloia_cf_pumila_HK136,Mastogloia_UTKSA0313,Mastogloia_UTKSA0224,Mastogloia_sp_KSA0062,Mastogloia_sp_Guam_HK314,Lyrella_sp_UTKSA0279,cf_stauroneid_UTKSA0220,Rhoicosphenia_cf_abbreviata_EWT2016_isolate_80,Rhoicosphenia_abbreviata_strain_CH030,Adlafia_brockmannii_GB,Gomphonema_parvulum_HK081,Gomphonema_affine_HK098,Anomoeoneis_sphaerophora_FD160,Anomoeoneis_fogedii_FD399,Geissleria_decussis_FD50,Placoneis_elginensis_HK096,Encyonema_norvegica_FD342,Didymosphenia_geminata_CH058,Cymbella_proxima_22vi094A,Cymbella_aspera_FD272,Cymbopleura_naviculiformis_22vi092D,Lemnicola_hungarica_HK129,Cocconeis_cf_mascarenica_SZCZCH283,Cocconeis_stauroneiformis_s0230,Achnanthes_childanos,Achnanthidium_minutissimum_GB,Cocconeis_sp_FL_HK312,Cocconeis_placentula_HK077,Cocconeis_sp_SZCZP67,Cocconeis_sp_UTKSA0056,Cocconeis_cf_cupulifera_SZCZCH662,Planothidium_lanceolatum_PL2,Planothidium_frequentissimum_PF1,Planothidium_sp_SZCZCH26,cf_Navicula_UTKSA0152,cf_Navicula_UTKSA0158,Luticola_goeppertiana_GB,Craticula_cuspidata_HK061,Fistulifera_pelliculosa_CCMP543,Fistulifera_saprophila_TCC508,Sternimirus_shandongensis_SZCZCH968,Stauroneis_kriegeri_GB,Stauroneis_acuta_HK059,Stauroneis_gracilior_GB,Stauroneis_anceps_GB,Stauroneis_phoenicenteron_GB,Parlibellus_harffianus_SZCZCH75,Stauroneis_sp_UTKSA0410,Parlibellus_hamulifer_GU_HK409,Parlibellus_sp_HK428,Astartiella_UTKSA0146,Astartiella_sp_SZCZCH151,Schizostauron_UTKSA0141,Schizostauron_sp_SZCZP32,Schizostauron_sp_SZCZP40,Mayamaea_permitis_TCC540,Rossia_sp_E3333,Fallacia_sp_GU52X3_HK482,Fallacia_monoculata_HK082,cf_Diploneis_UTKSA0368,Fallacia_pygmaea_HK093,Sellaphora_laevissima_GB,Sellaphora_seminulum_GB,Eolimna_minima_GB,Sellaphora_minima_GB,Pinnularia_brebissonii_HK092,Pinnularia_termitina_HK088,Caloneis_cf_westii_SZCZCH1002,Caloneis_sp_FL_HK431,Caloneis_lewisii_HK060,Caloneis_sp_FL_HK430,Caloneis_UTKSA0235,Caloneis_GU52V2_HK479,Caloneis_sp_CR_HK429,Caloneis_GU7_HK477,Caloneis_sp_KSA0127,Caloneis_UTKSA0252,(Gomphonemopsis_UTKSA0026x,Phaeodactylum_tricornutum_UTEX646,Phaeodactylum_tricornutum_UTEX2089,Phaeodactylum_tricornutum_HK011,Phaeodactylum_tricornutum_UTEX640,Amphora_sublaevis_8570_AMPH135,Amphora_commutata_8520_AMPH126,Amphora_aliformis_10105_AMPH177,Amphora_sp_UTKSA0172,Amphora_pediculus_L1030,Amphora_waldeniana_8348_AMPH011,Amphora_helenensis_SZCZCH704,Amphora_cf_helenensis_SZCZP12,Amphora_hyalina_8571_AMPH136,Halamphora_sp_SZCZCH101,Amphora_sp_UTKSA0195,Amphora_normanii_GB,Amphora_coffeiformis_HK089,Halamphora_catenulafalsa_SZCZCH452,Halamphora_oligotraphenta_9561_AMPH009,Halamphora_veneta_6020_AMPH005,Halamphora_coloradiana_6020_AMPH025,Amphora_subtropica_6924_AMPH051,Halamphora_sp_SZCZCH975,Halamphora_sp_SZCZCH623,Amphora_montana_TCC477,Amphora_caribaea_7320_AMPH086,Amphora_sp_UTKSA0177,Amphora_sp_UTKSA0153,Entomoneis_ornata_GB,Entomoneis_UTKSA0013,Entomoneis_sp_SZCZM496,Entomoneis_sp_HK135,Entomoneis_sp_UTKSA0080,Entomoneis_UTKSA0092,Entomoneis_sp_UTKSA0061,Surirella_splendida_19C,Stenopterobia_curvula_L541,Campylodiscus_clypeus_L951,Surirella_cf_fastuosa_SZCZCH189,Cymatopleura_elliptica_HK215,Surirella_ovata_HK214,Surirella_minuta_FD320,Campylodiscus_UTKSA0284,Auricula_sp_FL_HK434,Campylodiscus_sp_3613,Surirella_UTKSA0299,Auricula_sp_UTKSA0071,Auricula_sp_UTKSA0038,Hydrosilicon_1_KSA2015_37,Rhopalodia_sp_FL_HK433,Rhopalodia_sp_9vi081F2,Epithemia_sorex_CH148,Epithemia_argus_CH211,Rhopalodia_contorta_L1299,Rhopalodia_gibba_CH155));
